# Supplementary material for: Strecker-Type Cyanation of Acetals Catalyzed by Tin(IV) ChlorideA Mechanistic Study
Source: J Org Chem. 2026 Jun 23;91(26):9045–57. doi: 10.1021/acs.joc.6c00737 (PMC13339649; doi:10.1021/acs.joc.6c00737)
Supplement: Supplementary file 1 [file jo6c00737_si_001.xyz]

25
1...BA, SCF Done: -2553.74295404, Gibbs energy: -2553.627546, 0 imaginary frequencies.
C        1.729617    0.738902   -0.416679
C        1.101504   -0.334532    0.212703
C        0.871608   -1.523719   -0.483832
C        2.112236    0.634684   -1.746108
C        1.877301   -0.546403   -2.436942
C        1.262926   -1.627360   -1.805756
C        0.691803   -0.162113    1.606524
H        1.039380    0.759809    2.093283
H        0.401677   -2.364627    0.009739
H        1.909496    1.651946    0.139531
H        2.594374    1.468027   -2.240260
H        2.179315   -0.632067   -3.473536
H        1.094942   -2.548420   -2.349770
O        0.011985   -0.944710    2.250390
H       -0.912292   -2.101823    1.783458
O       -2.009992   -3.138416   -1.299301
Sn      -3.361256   -2.613229    0.408151
O       -1.529392   -2.859213    1.516149
Cl      -2.500645   -0.431273   -0.032976
Cl      -5.170409   -2.452923   -1.137244
Cl      -3.479486   -4.991126    0.617084
Cl      -4.552915   -2.077700    2.393069
H       -1.793612   -2.427547   -1.927995
H       -2.216405   -3.944480   -1.803533
H       -1.432781   -3.618136    2.112591
34
1...BDMA,  SCF Done: -2708.77627758, Gibbs energy: -2708.580812, 0 imaginary frequencies.
C        2.721176    0.932466   -1.207792
C        2.997049    0.093588   -0.136621
C        3.497510    0.623907    1.051239
C        2.934913    2.302219   -1.093586
C        3.417873    2.831755    0.094890
C        3.700480    1.991380    1.168184
C        2.747303   -1.391204   -0.240433
O        3.907241   -2.148332   -0.038819
C        4.794725   -2.095094   -1.142523
H        4.295372   -2.416946   -2.062022
H        5.616357   -2.773520   -0.923151
H        5.192486   -1.085993   -1.285739
O        1.849534   -1.749141    0.786073
C        1.328619   -3.075054    0.666000
H        2.145401   -3.794972    0.646838
H        0.706086   -3.249698    1.539588
H        0.728929   -3.160964   -0.242994
H        2.307304   -1.640858   -1.216226
H        3.720135   -0.036195    1.881864
H        2.334140    0.513747   -2.129698
H        2.717027    2.953960   -1.930388
H        3.577408    3.898735    0.187973
H        4.082062    2.403593    2.094032
O       -2.264145    1.113104    2.376393
Sn      -1.608550    0.279571    0.411020
O        0.291047    0.202580    1.452064
Cl      -2.007446   -1.798981    1.513567
Cl      -3.829987    0.520596   -0.411226
Cl      -1.007378    2.565954    0.030154
Cl      -0.594931   -0.636662   -1.538495
H        0.882103   -0.586076    1.215341
H       -2.860112    0.559431    2.910201
H       -2.609916    2.022974    2.375267
H        0.832973    1.006013    1.357035
37
1...BDMA...H2O, SCF Done: -2785.21893610, Gibbs energy: -2785.003722, 0 imaginary frequencies.
C        -1.365072   -0.332225   -0.552576
C        -1.053499    0.153276    0.710473
C        -1.065732   -0.704365    1.809960
C        -1.688767   -1.674069   -0.721130
C        -1.694973   -2.529491    0.372090
C        -1.381627   -2.044620    1.638443
C        -0.738258    1.612671    0.903963
O        -1.752633    2.232520    1.653814
C        -2.319027    3.394439    1.049469
H        -2.829373    3.136614    0.118183
H        -1.551103    4.144462    0.849303
H        -3.041509    3.794939    1.757814
O         0.480594    1.696075    1.616777
C         0.979170    3.025690    1.766907
H         0.289014    3.616365    2.369491
H         1.934071    2.948832    2.280811
H         1.120090    3.489995    0.787515
H        -0.628309    2.123147   -0.059007
H        -0.828287   -0.321327    2.796132
H        -1.352154    0.339757   -1.402853
H        -1.930400   -2.050794   -1.706983
H        -1.941656   -3.575655    0.240371
H        -1.387414   -2.711279    2.491739
O         4.693448   -1.289093    0.636548
Sn        3.367639   -0.009763   -0.621902
O         2.055396   -0.280320    1.081195
Cl        4.304163    1.737805    0.706244
Cl        5.054851    0.051070   -2.299711
Cl        2.497734   -2.141237   -1.283968
Cl        1.729113    1.334032   -1.705705
H         1.473987    0.516342    1.311737
H         5.489932   -0.867725    1.003964
H         4.945970   -2.155733    0.272254
H         1.469172   -1.054946    1.016171
O        -4.136965    0.574855    1.735712
H        -3.851509   -0.285346    1.406413
H        -3.314837    1.082278    1.815983
37
1...BDMA...HCN, SCF Done: -2802.21198862, Gibbs energy: -2802.004690, 0 imaginary frequencies.
C         0.521486   -0.902473    0.146588
C         0.403838    0.469570   -0.029711
C         0.495550    1.016570   -1.308691
C         0.709910   -1.732737   -0.953782
C         0.775895   -1.189874   -2.229962
C         0.674846    0.187128   -2.406651
C         0.102164    1.371679    1.142556
O         0.995788    2.440639    1.255133
C         2.246964    2.053844    1.797093
H         2.120694    1.613947    2.791572
H         2.851020    2.955233    1.876413
H         2.757389    1.336173    1.148436
O        -1.171539    1.937019    0.919713
C        -1.723627    2.588338    2.066432
H        -1.019356    3.326192    2.448388
H        -2.633836    3.085695    1.741515
H        -1.955349    1.851326    2.838658
H         0.088554    0.795981    2.079345
H         0.411629    2.089307   -1.439884
H         0.452784   -1.323299    1.142854
H         0.796888   -2.803153   -0.813628
H         0.912726   -1.836816   -3.087697
H         0.737061    0.613041   -3.400264
O        -5.282380   -0.234004   -1.487753
Sn       -4.082610   -0.790941    0.311507
O        -2.658648    0.520150   -0.658221
Cl       -4.995314    1.243449    1.162560
Cl       -5.882414   -2.160991    1.062677
Cl       -3.209932   -2.433955   -1.195367
Cl       -2.558934   -1.161840    2.101422
H        -2.105685    1.097669   -0.036800
H        -6.042875    0.353735   -1.333922
H        -5.573229   -0.962496   -2.063987
H        -2.042208    0.065196   -1.259758
C         3.899003   -0.783823   -0.869121
N         4.065669    0.338813   -1.003561
H         3.753668   -1.840082   -0.742163
49
1...BDMA...TMSCN, SCF Done: -3210.88630383, Gibbs energy: -3210.584717, 0 imaginary frequencies.
C       -5.536984   -0.497249   -0.165137
C       -4.971230    0.589599    0.488124
C       -4.841171    0.576920    1.875738
C       -5.951419   -1.607803    0.562545
C       -5.803212   -1.629068    1.943166
C       -5.254469   -0.531821    2.600681
C       -4.404556    1.745405   -0.300589
O       -4.825540    2.992028    0.168186
C       -6.164199    3.287767   -0.194083
H       -6.291313    3.243530   -1.280521
H       -6.371848    4.298196    0.151637
H       -6.866368    2.594912    0.278964
O       -3.002408    1.705139   -0.140909
C       -2.292606    2.575463   -1.025612
H       -2.635879    3.600756   -0.895508
H       -1.240691    2.504724   -0.761521
H       -2.439150    2.257579   -2.060521
H       -4.655241    1.643427   -1.366619
H       -4.405888    1.431643    2.380384
H       -5.635694   -0.482309   -1.244513
H       -6.375337   -2.461160    0.047603
H       -6.120588   -2.496499    2.509221
H       -5.146501   -0.543497    3.678083
O       -0.054571   -2.628818    0.242581
Sn      -1.369563   -1.790733   -1.353108
O       -2.166388   -0.711512    0.348183
Cl       0.265010   -0.052163   -1.359874
Cl      -0.249984   -3.141773   -2.964294
Cl      -2.816006   -3.543639   -0.597505
Cl      -2.926427   -0.710486   -2.792860
H       -2.444021    0.242137    0.159925
H        0.875249   -2.342066    0.239414
H       -0.077288   -3.592793    0.374303
H       -2.919907   -1.151127    0.782597
C      -11.606534   -1.152207    0.900502
Si      -9.808097   -1.508938    0.608554
C       -9.216976   -2.977504    1.577071
C       -9.367592   -1.559254   -1.193227
C       -8.920128    0.017008    1.310266
N       -8.448240    0.972654    1.742182
H       -8.214026   -3.287810    1.282997
H       -9.220822   -2.769599    2.648845
H       -9.896547   -3.814323    1.393698
H      -11.820817   -1.060946    1.967068
H      -12.210285   -1.971192    0.501221
H      -11.911957   -0.229072    0.404491
H       -9.888992   -2.390417   -1.674611
H       -9.668071   -0.635152   -1.691349
H       -8.294923   -1.699259   -1.338077
46
1...PhCH(CN)(OTMS)+...MeOH, SCF Done: -3171.61151397, Gibbs energy: -3171.337184, 0 imaginary frequencies.
C        1.622120   -2.117880   -0.727814
C        2.526494   -1.115248   -0.394997
C        3.778714   -1.081537   -0.998319
C        1.962981   -3.076802   -1.671999
C        3.212809   -3.040141   -2.278401
C        4.120663   -2.044429   -1.938632
C        2.091887   -0.047483    0.585135
C        3.203367    0.370119    1.462164
O        1.535968    1.067274   -0.104619
Si       2.122354    2.649741   -0.364232
C        3.812677    2.554535   -1.125275
C        0.870297    3.344919   -1.543295
C        2.130548    3.574866    1.244775
H        1.318590   -0.456002    1.239446
H        4.491998   -0.309354   -0.731379
H        0.659555   -2.161219   -0.228329
H        1.257471   -3.858293   -1.925162
H        3.482896   -3.791778   -3.009643
H        5.098161   -2.018931   -2.403652
O       -2.962280    1.851662   -1.589736
Sn      -2.536311    0.260352   -0.063672
O       -0.682412    0.381339   -1.166540
Cl      -1.561033    2.034673    1.214904
Cl      -4.760587    0.642569    0.683201
Cl      -3.124741   -1.269009   -1.801943
Cl      -1.811725   -1.437415    1.438970
H        0.187635    0.678754   -0.729664
H       -2.173503    2.317230   -1.921182
H       -3.610479    2.526488   -1.321858
H       -0.502559   -0.318791   -1.817167
H        1.172144    4.353446   -1.838542
H       -0.112071    3.418709   -1.071137
H        0.786951    2.743557   -2.451440
H        2.928548    3.243463    1.910606
H        1.175716    3.462548    1.763223
H        2.281220    4.639573    1.044580
H        4.546005    2.104158   -0.453615
H        4.154234    3.568665   -1.353031
H        3.795106    1.988247   -2.059235
N        4.069668    0.721970    2.123577
O        2.463691   -2.389425    2.419381
C        2.930289   -3.619079    1.884286
H        1.825299   -2.581846    3.114770
H        2.117881   -4.203912    1.444934
H        3.429101   -4.221610    2.648440
H        3.651423   -3.379994    1.102330
31
1...PhCH(OMe)(CN), SCF Done: -2686.48530930, Gibbs energy: -2686.326173, 0 imaginary frequencies.
O         3.439826   -1.667580    0.644398
Sn        1.909205   -0.105072    0.199461
Cl        0.715632   -1.235024    1.926624
Cl        3.053443    1.398513    1.645973
Cl        3.337636    0.272440   -1.683535
Cl        0.135799    1.317807   -0.491070
H         3.468767   -2.013324    1.553442
H         4.352192   -1.498649    0.352091
N        -1.526875   -2.056403   -0.736728
C        -3.494843    0.609089    1.609079
C        -3.833664    0.193382    0.327209
C        -4.036330    1.126704   -0.682929
C        -3.362536    1.963643    1.884146
C        -3.570514    2.899920    0.879087
C        -3.909893    2.480375   -0.401885
C        -3.927536   -1.288075    0.027612
O        -4.872987   -1.535740   -0.965526
C        -5.158804   -2.918246   -1.132170
H        -4.273756   -3.465822   -1.470530
H        -5.934728   -2.989643   -1.890631
H        -5.517337   -3.351704   -0.194661
H        -4.155467   -1.839468    0.947476
H        -4.296285    0.795115   -1.680140
H        -3.337732   -0.127159    2.389341
H        -3.100497    2.286326    2.883809
H        -3.470192    3.956527    1.093870
H        -4.071663    3.209399   -1.185981
C        -2.579611   -1.750318   -0.410901
H         0.172635   -1.922559   -0.968226
O         1.144695   -1.721071   -1.052384
H         1.368846   -1.652563   -1.995865
46
1...PhCH(OMe)(CN)...TMSOH, SCF Done: -3171.62720155, Gibbs energy: -3171.354244, 0 imaginary frequencies.
O         2.747663   -1.050100    1.434486
Sn        2.118159    0.942158    2.007867
Cl       -0.076777   -0.000106    2.199935
Cl        2.805111    0.409538    4.229235
Cl        4.268184    1.670462    1.244479
Cl        1.329666    3.175289    2.322785
H         2.271030   -1.467601    0.638047
H         2.767077   -1.690357    2.163870
N        -0.879080    0.663220   -1.102492
C        -4.982119    2.471803   -0.497126
C        -4.063564    1.977499   -1.413334
C        -3.687730    2.745193   -2.512114
C        -5.530647    3.735655   -0.680486
C        -5.161296    4.499944   -1.778679
C        -4.239298    4.004044   -2.695132
C        -3.508381    0.583942   -1.239664
O        -3.926730   -0.224223   -2.302104
C        -3.622126   -1.600133   -2.113830
H        -2.541145   -1.767274   -2.117274
H        -4.068937   -2.137249   -2.947549
H        -4.045328   -1.962665   -1.172748
H        -3.832065    0.170947   -0.276346
H        -2.967230    2.356334   -3.223496
H        -5.268434    1.868321    0.356115
H        -6.246905    4.120667    0.034364
H        -5.590078    5.484099   -1.921448
H        -3.949809    4.600588   -3.551056
C        -2.020142    0.629336   -1.177026
H         0.723626    0.871813   -0.462162
O         1.658015    0.974755   -0.135937
H         2.112181    1.647639   -0.670026
O         1.599559   -1.990780   -0.645803
C         1.177072   -4.810287   -0.670618
Si        0.411679   -3.150000   -0.994819
C        -1.032935   -2.877728    0.140067
C        -0.019349   -2.906243   -2.786614
H        -1.840834   -3.569461   -0.115837
H        -0.749823   -3.067735    1.178500
H        -1.417239   -1.858157    0.075550
H         0.440117   -5.605518   -0.808880
H         1.546667   -4.873255    0.356076
H         2.013304   -5.000846   -1.347021
H        -0.352890   -1.883059   -2.979675
H         0.849244   -3.105327   -3.419978
H        -0.818505   -3.585389   -3.093056
H         1.782242   -1.360451   -1.354508
49
1...PhCH(OMe)(CN)...TMSOMe, SCF Done: -3210.90256373, Gibbs energy: -3210.603657, 0 imaginary frequencies.
O        6.429567    2.603988   -2.338285
Sn       5.174752    1.605371   -0.785997
Cl       3.707225    1.279935   -2.636244
Cl       6.407745   -0.405344   -1.113433
Cl       6.788166    2.616156    0.663997
Cl       3.685845    0.852872    0.905907
H        6.357609    2.268940   -3.249082
H        7.371557    2.733618   -2.132074
N        1.570670    3.452856   -0.770155
C        0.031790   -0.214999   -0.973083
C       -0.380634    0.768299   -0.082833
C       -0.458287    0.495182    1.276265
C        0.373605   -1.475349   -0.502097
C        0.293708   -1.754062    0.857398
C       -0.126141   -0.769669    1.744486
C       -0.702394    2.163015   -0.603470
O       -1.554161    2.908487    0.217001
C       -2.906228    2.472067    0.122402
H       -3.284915    2.630169   -0.891822
H       -3.476782    3.080465    0.820807
H       -3.001663    1.416058    0.387560
H       -1.097761    2.085722   -1.625377
H       -0.782947    1.268119    1.962492
H        0.088077    0.006987   -2.033463
H        0.696547   -2.241191   -1.196236
H        0.555738   -2.738612    1.224661
H       -0.194270   -0.985665    2.803537
C        0.562281    2.919483   -0.698368
H        3.279272    3.623347   -0.772443
O        4.274722    3.592036   -0.742866
H        4.585483    4.181478   -0.035171
C       -6.114147   -0.624456    0.596064
Si      -4.592053   -1.697145    0.457711
C       -3.882808   -2.072041    2.134680
C       -5.004677   -3.256499   -0.481640
O       -3.396248   -0.870624   -0.339179
H       -2.986894   -2.692004    2.051707
H       -3.612967   -1.151264    2.658402
H       -4.607380   -2.608547    2.752581
H       -5.891920    0.309368    1.119023
H       -6.895992   -1.144393    1.156381
H       -6.523852   -0.376060   -0.386083
H       -5.748257   -3.849924    0.056813
H       -5.417242   -3.026022   -1.467456
H       -4.116163   -3.877242   -0.622755
C       -3.512703   -0.457789   -1.683875
H       -3.415483   -1.308170   -2.366253
H       -2.711346    0.251227   -1.901427
H       -4.470457    0.037402   -1.878300
31
1...PhCH(OMe)(NC), SCF Done: -2686.46250849, Gibbs energy: -2686.301201, 0 imaginary frequencies.
C        2.009121    0.830749   -1.648663
C        2.531404    0.421734   -0.429238
C        2.695501    1.334407    0.610145
C        1.639948    2.158673   -1.829131
C        1.789690    3.068290   -0.791363
C        2.321686    2.657358    0.427599
C        2.822192   -1.037337   -0.192943
N        4.167198   -1.222301    0.290937
O        1.926719   -1.516944    0.778864
C        1.925822   -2.942008    0.918769
H        2.928546   -3.293091    1.167061
H        1.248704   -3.174353    1.735658
H        1.578512   -3.408572   -0.004928
H        2.732725   -1.614995   -1.116386
H        3.108546    1.008213    1.558027
H        1.882495    0.112883   -2.449754
H        1.228237    2.477953   -2.778102
H        1.496694    4.101290   -0.931377
H        2.445369    3.368758    1.234092
O       -3.148182    0.000402    1.201828
Sn      -1.941033   -1.001164   -0.379955
O       -0.323580   -0.072770    0.757422
Cl      -1.745422   -2.698964    1.284263
Cl      -3.932658   -1.859440   -1.354439
Cl      -2.100133    1.152965   -1.399904
Cl      -0.351401   -1.936566   -1.884948
H        0.500529   -0.629663    0.824009
H       -3.573788   -0.572545    1.862909
H       -3.789975    0.674959    0.918617
H       -0.055437    0.807111    0.434182
C        5.247793   -1.377752    0.680846
31
1...PhCH(OMe)(OH), SCF Done: -2669.48132672, Gibbs energy: -2669.315875, 0 imaginary frequencies.
C       -4.125665   -1.270154   -0.524569
C       -4.112471    0.065831   -0.135898
C       -5.261036    0.644514    0.392698
C       -5.281544   -2.025320   -0.387382
C       -6.429565   -1.446753    0.141721
C       -6.417315   -0.113404    0.530667
C       -2.824674    0.840488   -0.248762
O       -3.093563    2.193422   -0.335804
C       -1.951388    2.988738   -0.619011
H       -1.321289    3.105915    0.265140
H       -2.312907    3.966812   -0.929677
H       -1.363661    2.545326   -1.429383
H       -2.237776    0.504078   -1.108043
H       -5.252483    1.685820    0.688025
H       -3.227194   -1.715480   -0.938015
H       -5.288155   -3.063279   -0.696084
H       -7.333932   -2.033370    0.246262
H       -7.311416    0.339518    0.940775
O       -1.980837    0.550829    0.874333
H       -2.475387    0.708572    1.695027
H       -0.436372    0.832832    0.886390
O        2.249709    1.581525   -1.321019
Sn        2.068336   -0.196126    0.022755
O        0.549850    1.049361    0.915504
Cl        0.328681   -0.767110   -1.510106
Cl        3.810547   -1.252306   -1.213215
Cl        3.534391    1.107556    1.391862
Cl        1.653115   -1.924660    1.599578
H        0.769071    1.499327    1.747119
H        1.970571    1.462821   -2.245565
H        3.107634    2.040727   -1.320586
31
1...[PhCH(OMe)]+...CN-, SCF Done: -2686.43970542, Gibbs energy: -2686.286910, 0 imaginary frequencies.
O        -3.842721   -1.071396    0.325167
Sn       -4.422559    0.991338    0.646320
O        -2.787157    1.360721   -0.828786
Cl       -5.762636    0.694166   -1.331102
Cl       -6.114487    0.305666    2.171556
Cl       -2.614621    0.985875    2.200978
Cl       -4.774651    3.348015    0.735901
H        -2.017056    0.759456   -0.728715
H        -4.394041   -1.559081   -0.308781
H        -2.852587   -1.191717    0.067586
H        -3.058862    1.337617   -1.762739
C        -0.240550   -0.842434   -0.652535
N        -1.342348   -1.088848   -0.374660
C         0.220562    2.931729   -0.034161
C         1.070017    2.020952    0.606166
C         1.244729    2.052991    1.997864
C        -0.453172    3.877120    0.717519
C        -0.272882    3.910732    2.095255
C         0.572852    3.003884    2.735420
C         1.744455    1.067542   -0.211773
O         2.554027    0.242291    0.294209
C         3.174044   -0.761605   -0.545705
H         2.980663   -0.538468   -1.592298
H         4.236314   -0.735336   -0.320655
H         2.740711   -1.716625   -0.258381
H         1.614997    1.084265   -1.291499
H         1.901207    1.339626    2.478840
H         0.099806    2.883043   -1.110260
H        -1.117428    4.582953    0.237105
H        -0.801179    4.650538    2.684303
H         0.695771    3.044128    3.809542
49
1...[PhCH(OMe)]+...TMSOMe...CN-, SCF Done: -3210.85976327, Gibbs energy: -3210.566712, 0 imaginary frequencies.
O        -5.036013    2.719739   -3.192402
C         0.414469    3.240271   -0.790865
N        -0.734289    3.328137   -0.924276
Sn       -4.282902    1.598311   -1.394566
Cl       -3.326936    0.594515    0.545314
O        -3.196138    3.393777   -1.256080
Cl       -5.769607   -0.137881   -2.100895
Cl       -5.997208    2.780913   -0.190758
Cl       -2.519822    0.882305   -2.863647
H        -3.594087    4.045944   -0.657780
H        -2.088313    3.366712   -1.105904
H        -5.366058    2.166835   -3.921662
H        -4.374248    3.328492   -3.564147
C         0.482920   -0.868966   -0.609267
C         1.131733   -0.013397    0.286450
C         0.926035   -0.122848    1.667573
C        -0.357355   -1.853410   -0.120969
C        -0.559101   -1.963013    1.250375
C         0.072602   -1.097256    2.143042
C         2.051995    0.930527   -0.266161
O         2.814680    1.598096    0.482011
C         3.748348    2.527831   -0.114302
H         3.604623    3.477838    0.393032
H         3.552938    2.618232   -1.180580
H         4.744328    2.134840    0.077180
H         2.098327    1.080241   -1.340337
H         1.431249    0.552039    2.346761
H         0.657902   -0.760884   -1.673443
H        -0.859545   -2.527939   -0.801658
H        -1.223949   -2.727989    1.632376
H        -0.104444   -1.192557    3.206114
O         3.949835   -0.528460   -1.213475
C         4.461811   -0.011117   -2.431471
Si        4.664156   -1.847589   -0.478827
H         4.629047   -0.805572   -3.164691
H         5.402587    0.521857   -2.268185
H         3.735642    0.687625   -2.851044
C         6.464566   -1.462357   -0.185424
C         4.496263   -3.337610   -1.585696
C         3.744177   -2.101837    1.115868
H         7.000410   -1.330823   -1.128904
H         6.949566   -2.276657    0.359051
H         6.579609   -0.547677    0.401999
H         4.206885   -2.917201    1.679011
H         2.700010   -2.370481    0.934794
H         3.769058   -1.206902    1.742560
H         4.912627   -4.220273   -1.092617
H         5.028340   -3.206639   -2.530762
H         3.446585   -3.544380   -1.809856
48
2-...BDMA...TMSCN, SCF Done: -3210.44411067, Gibbs energy: -3210.152858, 0 imaginary frequencies.
C       -5.554739   -0.534983   -0.180680
C       -4.967311    0.534265    0.481680
C       -4.834936    0.503304    1.868828
C       -5.993678   -1.643219    0.536262
C       -5.842184   -1.683010    1.915823
C       -5.267238   -0.605018    2.582989
C       -4.410480    1.702535   -0.295645
O       -4.925800    2.935076    0.128763
C       -6.254161    3.149662   -0.313540
H       -6.315307    3.093121   -1.405414
H       -6.542582    4.147596    0.010845
H       -6.942656    2.419182    0.121714
O       -3.025110    1.737099   -0.070355
C       -2.325911    2.626647   -0.939119
H       -2.682726    3.647178   -0.801904
H       -1.273624    2.564213   -0.673770
H       -2.460945    2.318280   -1.978791
H       -4.607996    1.573484   -1.370009
H       -4.382169    1.343574    2.382399
H       -5.652402   -0.507483   -1.260084
H       -6.440050   -2.479499    0.012147
H       -6.178148   -2.548931    2.473495
H       -5.155538   -0.631294    3.659797
O        0.149550   -2.602753    0.173669
Sn      -1.039303   -1.823904   -1.203465
O       -2.054305   -0.711429    0.443077
Cl       0.409282    0.154837   -1.336844
Cl      -0.041485   -2.973551   -3.092818
Cl      -2.668140   -3.566071   -0.678022
Cl      -2.674791   -0.698464   -2.625027
H       -2.375392    0.200729    0.211416
H        0.914237   -2.031741    0.308481
H       -2.825202   -1.199262    0.779326
C      -11.649167   -1.096318    0.936081
Si      -9.860888   -1.476480    0.612654
C       -9.284092   -2.972077    1.547565
C       -9.435776   -1.493767   -1.192956
C       -8.942226    0.021704    1.333345
N       -8.450331    0.961914    1.776518
H       -8.287166   -3.290487    1.241625
H       -9.278301   -2.785264    2.623295
H       -9.976616   -3.795472    1.351995
H      -11.842593   -1.013318    2.007490
H      -12.273782   -1.900764    0.539714
H      -11.948882   -0.162543    0.456769
H       -9.960867   -2.314317   -1.688133
H       -9.736997   -0.559424   -1.671026
H       -8.363982   -1.632066   -1.346674
49
2-...MeOH...[PhCH(OMe)]+...TMSCN, SCF Done: -3210.86254814, Gibbs energy: -3210.562969, 0 imaginary frequencies.
C        1.466879   -1.512133    0.141135
C        1.264249   -0.373741    0.925553
C        1.095604   -0.474827    2.310667
C        1.514487   -2.757838    0.742291
C        1.358174   -2.857333    2.120394
C        1.144117   -1.722467    2.902066
C        1.237464    0.887748    0.242457
O        0.965106    1.948369    0.867284
C        0.864634    3.196957    0.137498
H        1.133013    3.036968   -0.904739
H        1.540788    3.894442    0.623339
H       -0.165314    3.529837    0.233570
O        3.655143    1.170455    0.060963
C        4.084089    2.313534   -0.661981
H        3.810221    3.196732   -0.084681
H        5.169066    2.312533   -0.793739
H        3.613535    2.370640   -1.648212
H        1.365760    0.923468   -0.835866
H        0.935638    0.415303    2.905593
H        1.576440   -1.408145   -0.933297
H        1.670682   -3.644490    0.141112
H        1.397676   -3.830713    2.593843
H        1.018449   -1.819795    3.972344
O        5.942292   -2.567625   -3.125244
Sn       4.092254   -1.255255   -3.185241
O        4.477273   -1.119435   -1.225025
Cl       5.631352    0.588544   -3.509776
Cl       4.158382   -1.787645   -5.535480
Cl       2.822468   -3.294218   -2.737169
Cl       2.117332    0.141536   -3.261675
H        3.977658    0.367438   -0.401812
H        6.547249   -2.290193   -2.416720
H        6.453895   -2.610698   -3.949786
H        4.087950   -1.860743   -0.741708
C       -2.223815   -2.211234    0.676280
Si      -2.282433   -1.749268   -1.119563
C       -1.149767   -2.741769   -2.202578
C       -4.005647   -1.627720   -1.795211
C       -1.611947    0.031759   -1.172115
N       -1.223378    1.114119   -1.188236
H       -1.122802   -2.335249   -3.215794
H       -0.130539   -2.763560   -1.812895
H       -1.512351   -3.771675   -2.258589
H       -1.233612   -2.031410    1.100130
H       -2.458922   -3.271835    0.796223
H       -2.953496   -1.632566    1.246441
H       -4.458600   -2.622197   -1.818248
H       -4.629256   -0.982514   -1.173670
H       -4.001182   -1.232909   -2.813022
46
2-...[PhCH(CN)(MeOH)]+...TMSOH, SCF Done: -3171.57891250, Gibbs energy: -3171.302254, 0 imaginary frequencies.
C        1.597776   -1.759606   -0.833653
C        2.715949   -1.403456   -0.085590
C        3.987220   -1.440778   -0.647316
C        1.751592   -2.141169   -2.157227
C        3.020581   -2.171348   -2.724698
C        4.136516   -1.828512   -1.970791
C        2.516075   -1.006727    1.342092
C        3.439691    0.027345    1.813727
O        1.443704    1.450296    0.354716
Si       2.246446    2.726414   -0.333934
C        3.769973    2.108796   -1.221120
C        1.125989    3.584208   -1.556938
C        2.732026    3.904959    1.027179
H        1.486686   -0.714559    1.552837
H        4.854542   -1.161011   -0.059727
H        0.615469   -1.744294   -0.372685
H        0.883544   -2.415554   -2.743407
H        3.140467   -2.465518   -3.759862
H        5.122946   -1.855336   -2.415176
O       -3.397781    0.881041   -1.874823
Sn      -2.344537   -0.027645   -0.078780
O       -0.736615    0.640798   -1.065638
Cl      -2.529878    2.176616    0.911127
Cl      -4.596786   -0.579080    0.579601
Cl      -2.190391   -2.093240   -1.375036
Cl      -1.234759   -0.976118    1.851183
H        0.638430    1.152330   -0.123616
H       -2.885738    1.627053   -2.230395
H       -4.304638    1.193130   -1.719687
H       -0.432558   -0.005387   -1.717110
H        1.616228    4.470713   -1.968382
H        0.196013    3.905558   -1.080796
H        0.868224    2.926276   -2.390304
H        3.385325    3.422359    1.757664
H        1.847462    4.271892    1.554150
H        3.263628    4.769011    0.619645
H        4.469636    1.625665   -0.534697
H        4.295443    2.938363   -1.703269
H        3.500361    1.388179   -1.998733
N        4.185790    0.802331    2.202349
O        2.820626   -2.193873    2.223885
C        2.008356   -3.408228    1.978774
H        2.759298   -1.935965    3.172476
H        0.961516   -3.117305    1.927627
H        2.214991   -4.057092    2.824041
H        2.371926   -3.832854    1.050525
49
2-...[PhCH(OMe)(OMeTMS)]+...HNC, SCF Done: -3210.86234893, Gibbs energy: -3210.565719, 0 imaginary frequencies.
O       -7.545909   -3.179020    0.236370
Sn      -5.543124   -2.674958   -0.680434
Cl      -4.791028   -2.847781    1.607560
Cl      -5.311585   -5.052674   -1.020525
Cl      -6.889758   -2.452347   -2.687522
Cl      -3.423272   -2.109405   -1.659781
H       -7.493453   -3.665878    1.076447
H       -8.147018   -3.668411   -0.350722
C       -3.489937    1.321147    1.472858
N       -4.303694    0.692134    0.942543
C       -0.941655    0.566399   -1.159140
Si      -0.256548   -0.068193    0.431032
C       -1.223682   -1.438402    1.206824
C        0.305640    1.247916    1.598102
H       -1.058888   -2.383524    0.683864
H       -0.967067   -1.570857    2.259865
H       -2.289616   -1.211708    1.143445
H       -1.930413    0.982468   -0.946569
H       -1.067651   -0.223423   -1.901729
H       -0.326454    1.363680   -1.581434
H        0.735626    0.820639    2.506331
H        1.050470    1.894603    1.127924
H       -0.546711    1.865770    1.890404
C        3.126352    1.325835   -1.295461
C        3.216382   -0.062326   -1.302431
C        4.452350   -0.686504   -1.180982
C        4.274379    2.093149   -1.163590
C        5.511361    1.471175   -1.040226
C        5.599497    0.084566   -1.051214
C        1.949714   -0.853320   -1.412052
O        2.169711   -2.133323   -1.778736
C        0.985305   -2.867736   -2.096625
H        0.362366   -2.995409   -1.208409
H        1.310956   -3.840512   -2.454456
H        0.420784   -2.353073   -2.877417
O        1.278807   -0.873975   -0.040767
C        2.092065   -1.442040    1.023004
H        2.775872   -0.682153    1.394073
H        1.417990   -1.776434    1.807786
H        2.628241   -2.295303    0.615917
H        1.198390   -0.352701   -2.022904
H        4.516118   -1.766872   -1.193886
H        2.157053    1.802162   -1.401544
H        4.205184    3.173413   -1.161147
H        6.408865    2.068643   -0.939643
H        6.564310   -0.397758   -0.958690
O       -6.009743   -0.750893   -0.239771
H       -6.481466   -0.308859   -0.957852
H       -5.062716    0.070111    0.421156
31
2-...[PhCH(OMe)]+...HCN, SCF Done: -2686.44979850, Gibbs energy: -2686.294900, 0 imaginary frequencies.
O         3.348347   -1.022175    1.170966
Sn        1.692903   -0.030573   -0.026263
Cl        0.204802   -1.000601    1.650764
Cl        2.144061    1.835330    1.434004
Cl        3.436539    0.685422   -1.566520
Cl       -0.092085    0.972928   -1.294433
H         3.226582   -1.985918    1.133004
H         3.399612   -0.768028    2.107352
C        -1.213185   -2.455278   -1.064609
C        -3.135156    0.447057    1.479179
C        -3.906933    0.202632    0.335337
C        -4.182681    1.228829   -0.584545
C        -2.642178    1.718877    1.706550
C        -2.920416    2.732075    0.797316
C        -3.687643    2.490951   -0.345082
C        -4.394959   -1.119187    0.150977
O        -5.141099   -1.407986   -0.823708
C        -5.571611   -2.778257   -1.021084
H        -5.053670   -3.140875   -1.904920
H        -6.644041   -2.737874   -1.188349
H        -5.324827   -3.370969   -0.143670
H        -4.152300   -1.897932    0.872447
H        -4.775447    1.021286   -1.466193
H        -2.933007   -0.362629    2.169813
H        -2.040247    1.922310    2.582325
H        -2.530939    3.727443    0.973363
H        -3.886626    3.294619   -1.041287
N        -2.352456   -2.558260   -1.058480
H        -0.125966   -2.352420   -1.070366
O         1.670862   -1.834203   -0.892707
H         2.189567   -1.837165   -1.707059
34
2-...[PhCH(OMe)]+...MeOH, SCF Done: -2708.74786650, Gibbs energy: -2708.555879, 0 imaginary frequencies.
C        2.399687    1.424511   -0.592380
C        3.414792    0.534297   -0.230373
C        4.514652    0.962751    0.523080
C        2.486516    2.749842   -0.202191
C        3.578137    3.174479    0.546492
C        4.589735    2.285743    0.909088
C        3.286268   -0.825030   -0.665777
O        4.248893   -1.630687   -0.529477
C        4.126186   -2.987920   -1.025196
H        3.119877   -3.154332   -1.404572
H        4.351810   -3.643252   -0.189245
H        4.868717   -3.101309   -1.810762
O        1.969371   -1.589573    1.164063
C        1.434327   -2.902734    1.097011
H        2.263409   -3.607349    1.161529
H        0.754315   -3.091608    1.930996
H        0.893583   -3.072188    0.161134
H        2.412276   -1.134657   -1.235604
H        5.290596    0.260519    0.799402
H        1.557390    1.073792   -1.178922
H        1.706837    3.446995   -0.478722
H        3.644601    4.211210    0.852826
H        5.431676    2.632439    1.493546
O       -2.714894    0.987561    1.766268
Sn      -1.580635    0.045084    0.038560
O       -0.059043    0.229825    1.330336
Cl      -2.102000   -2.067382    1.108194
Cl      -3.750510    0.094288   -1.009877
Cl      -1.133270    2.321354   -0.722126
Cl      -0.369248   -0.980629   -1.783214
H        1.225957   -0.950430    1.238295
H       -2.285226    0.777294    2.612345
H       -3.649312    0.730612    1.838519
H        0.354891    1.100228    1.249839
37
2-...[PhCH(OMe)]+...MeOH...H2O, SCF Done: -2785.19023182, Gibbs energy: -2784.980413, 0 imaginary frequencies.
C        -2.289116    1.459863    0.326634
C        -3.264554    0.564737   -0.118371
C        -4.342558    1.000877   -0.894297
C        -2.391045    2.799867   -0.005397
C        -3.459389    3.233533   -0.782403
C        -4.432292    2.339145   -1.226109
C        -3.107236   -0.812026    0.261150
O        -4.035490   -1.640247    0.059894
C        -3.886522   -2.998124    0.540893
H        -2.873915   -3.152260    0.908968
H        -4.110102   -3.650730   -0.297763
H        -4.617129   -3.129738    1.334443
O        -1.698751   -1.436402   -1.634862
C        -1.200890   -2.764065   -1.611746
H        -2.045008   -3.439479   -1.753802
H        -0.486140   -2.933427   -2.420837
H        -0.712257   -2.998963   -0.661128
H        -2.211158   -1.129396    0.783621
H        -5.087316    0.293943   -1.236928
H        -1.467118    1.100019    0.936250
H        -1.641807    3.501199    0.337691
H        -3.537997    4.280909   -1.046734
H        -5.256246    2.692480   -1.831916
O         2.994067    1.210291   -1.581899
Sn         1.726402    0.101323   -0.064384
O         0.321343    0.425465   -1.453589
Cl         2.328623   -1.898233   -1.296381
Cl         3.791266    0.020635    1.175373
Cl         1.211206    2.288384    0.893514
Cl         0.368090   -1.098350    1.540806
H        -0.945383   -0.809117   -1.599785
H         2.612302    1.131382   -2.472430
H         3.927836    0.946617   -1.636299
H        -0.123124    1.271673   -1.307299
O        -3.608478   -0.790211    2.852657
H        -4.017836    0.041528    3.120156
H        -2.851637   -0.897979    3.441570
49
2-...[PhCH(OMe)]+...TMSOMe...HNC, SCF Done: -3210.85765102, Gibbs energy: -3210.566952, 0 imaginary frequencies.
O         5.886854   -0.580804    0.504930
Sn        3.831036    0.120621   -0.127288
Cl        3.183149   -0.813441    2.002709
Cl        4.443960    2.219219    0.898224
Cl        5.019131    0.703392   -2.164153
Cl        1.648298    0.835789   -0.824205
H         6.000642   -0.668138    1.466570
H         6.617106   -0.032637    0.170878
C         0.425776   -3.522001   -0.241279
N         1.423464   -2.970099   -0.439136
C        -1.866035   -0.619453   -1.127064
Si       -2.353848   -0.829044    0.654293
C        -0.909254   -0.619550    1.809194
C        -3.203758   -2.459417    0.957741
H        -0.471228    0.377126    1.717126
H        -1.202736   -0.772566    2.850902
H        -0.131001   -1.349849    1.571793
H        -1.046868   -1.297567   -1.378893
H        -1.527630    0.399971   -1.328066
H        -2.702789   -0.844694   -1.793869
H        -2.549557   -3.284915    0.665518
H        -3.449707   -2.591471    2.014273
H        -4.127244   -2.540434    0.377679
C        -5.968558   -0.543644   -1.441640
C        -5.993003    0.655196   -0.719554
C        -7.107896    1.010431    0.052709
C        -7.062466   -1.388290   -1.392152
C        -8.168667   -1.033498   -0.627358
C        -8.194148    0.161075    0.092480
C        -4.828297    1.479641   -0.772383
O        -4.801148    2.586624   -0.166488
C        -3.577735    3.364117   -0.156278
H        -3.204351    3.340152    0.864591
H        -3.851307    4.374488   -0.445714
H        -2.860276    2.929912   -0.848581
O        -3.454391    0.405050    0.932776
C        -4.230126    0.449138    2.118064
H        -4.896459   -0.415336    2.188710
H        -3.593382    0.479367    3.006910
H        -4.836721    1.357709    2.106601
H        -3.982362    1.199957   -1.396231
H        -7.111128    1.939672    0.607746
H        -5.091015   -0.799485   -2.024592
H        -7.057386   -2.318973   -1.943365
H        -9.024968   -1.695388   -0.588427
H        -9.064035    0.420479    0.680986
O         3.604731   -1.750483   -0.871232
H         3.924710   -1.827416   -1.779609
H         2.373823   -2.439907   -0.635299
34
3...H2O, SCF Done: -2708.76377574, Gibbs energy: -2708.569257, 0 imaginary frequencies.
Sn       -3.569026    0.778813    0.307123
O        -1.872794    1.810343   -0.692068
Cl       -3.677682   -0.331135   -1.795095
Cl       -5.173882   -0.582327    1.410220
Cl       -2.757279    1.966496    2.199802
Cl       -5.052239    2.533110   -0.374298
H        -1.931269    1.975373   -1.650382
H        -1.487318    2.594622   -0.261958
C        -2.455525   -3.264896   -0.211712
C        -1.202943   -2.683712   -0.374736
C        -0.151133   -3.442677   -0.878755
C        -2.652755   -4.598564   -0.545601
C        -1.603132   -5.354830   -1.050206
C        -0.352380   -4.774066   -1.217304
C        -0.966104   -1.223150   -0.070936
O        -1.995655   -0.709879    0.830615
C        -1.842176   -1.161353    2.197410
H        -1.618232   -2.226209    2.194290
H        -2.785150   -0.991179    2.707488
H        -1.043436   -0.604699    2.681754
O         0.270796   -1.060314    0.497754
C         0.706435    0.293205    0.570890
H         0.053340    0.881930    1.220921
H         1.707967    0.275742    0.993868
H         0.735781    0.738706   -0.426352
H        -1.073336   -0.610277   -0.969062
H         0.824139   -2.990905   -1.005763
H        -3.278844   -2.684265    0.186776
H        -3.628997   -5.046179   -0.407969
H        -1.759163   -6.394178   -1.311114
H         0.470427   -5.358249   -1.610193
O        -7.292672    0.081595   -1.337887
H        -6.743412    0.855116   -1.163177
H        -6.804681   -0.649817   -0.942812
49
3...H2O...TMSCN, SCF Done: -3210.87185380, Gibbs energy: -3210.571734, 0 imaginary frequencies.
C      -0.067460   -1.229402    1.712252
C      -0.226650   -0.562841    0.497936
C      -0.277516   -1.294904   -0.683386
C      -0.010561   -2.615044    1.743522
C      -0.090827   -3.345021    0.562776
C      -0.213231   -2.683279   -0.651058
C      -0.284256    0.941132    0.439012
O      -1.600872    1.457103    0.888300
C      -1.889363    1.240323    2.288099
H      -2.625691    1.974655    2.593724
H      -2.276936    0.235230    2.436802
H      -0.976078    1.396036    2.857165
H      -0.215475    1.306037   -0.587775
H      -0.357924   -0.777767   -1.631356
H       0.027326   -0.670520    2.634028
H       0.107639   -3.125405    2.691172
H      -0.043641   -4.426612    0.589645
H      -0.253942   -3.244854   -1.575938
O      -3.325990    3.777429    1.189466
Sn     -3.144210    2.316107   -0.482523
Cl     -4.716445    1.079752    0.813945
Cl     -1.450554    3.814761   -1.203036
Cl     -2.772589    0.641307   -2.111305
Cl     -4.883531    3.514020   -1.636619
H      -4.201530    3.871570    1.606743
H      -2.962972    4.667793    1.034306
C       5.300254   -0.188818   -1.725787
Si      3.604442   -0.891185   -1.446024
C       3.321941   -1.423033    0.307337
C       3.124458   -2.172259   -2.698336
C       2.435349    0.570785   -1.775962
N       1.762671    1.469121   -2.026459
H       4.103111   -2.132951    0.592938
H       3.366188   -0.576659    0.995584
H       2.356198   -1.918865    0.420709
H       5.511824    0.615072   -1.017807
H       5.402198    0.205780   -2.738430
H       6.050636   -0.971034   -1.586568
H       3.247960   -1.790945   -3.713774
H       3.757547   -3.055915   -2.584895
H       2.084872   -2.479224   -2.566252
O       0.701637    1.452789    1.240293
C       0.897223    2.859196    1.138802
H       1.740464    3.098799    1.782585
H       0.012561    3.401558    1.481459
H       1.125271    3.138506    0.108627
O      -6.533884    0.545979   -2.130561
H      -6.148776    1.430286   -2.101974
H      -6.023905    0.047100   -1.482441
46
3...TMSCN, SCF Done: -3134.41995060, Gibbs energy: -3134.136186, 0 imaginary frequencies.
O        -1.171820   -4.721221    0.143281
Sn       -2.919808   -3.377801    0.560312
Cl       -3.634217   -4.035669   -1.606550
Cl       -3.885800   -5.277280    1.655355
Cl       -1.552664   -2.782921    2.413390
Cl       -4.709867   -1.901072    0.990146
H        -1.357348   -5.515013   -0.390246
H        -0.685170   -5.004536    0.938044
C         5.016586    0.250840   -1.183743
N         6.157283    0.361454   -1.276145
C         2.914017   -1.065407    0.426253
Si        3.123653    0.063832   -1.030767
C         2.649862   -0.704036   -2.654476
C         2.548406    1.808571   -0.755119
H         1.595670   -0.982990   -2.660427
H         2.833354   -0.016391   -3.482705
H         3.240852   -1.607187   -2.823403
H         1.854879   -1.245250    0.617580
H         3.353097   -0.628542    1.325522
H         3.396254   -2.027677    0.241426
H         2.705099    2.414127   -1.650235
H         1.489449    1.831853   -0.496389
H         3.109186    2.262481    0.065054
C        -1.880928    0.771162    1.752001
C        -2.046990    0.224711    0.484141
C        -3.136741    0.602776   -0.293906
C        -2.796096    1.694184    2.240984
C        -3.876865    2.077849    1.457224
C        -4.045396    1.531633    0.190231
C        -0.974811   -0.696817   -0.028895
O        -1.592271   -1.870535   -0.674179
C        -0.684953   -2.494831   -1.617792
H        -0.556620   -1.844954   -2.478448
H        -1.138525   -3.420190   -1.947581
H         0.274567   -2.691582   -1.139335
O        -0.076121   -0.095143   -0.891653
C        -0.575122    0.725264   -1.945182
H        -0.995552    1.652877   -1.555141
H         0.281709    0.957143   -2.576076
H        -1.329070    0.206265   -2.540499
H        -0.368330   -1.078113    0.790374
H        -3.288126    0.159349   -1.270634
H        -1.033256    0.470528    2.357471
H        -2.665444    2.112380    3.231099
H        -4.591401    2.798245    1.836055
H        -4.893847    1.820752   -0.417286
49
4-...[PhCH(OMe)(NCTMS)]+...H2O, SCF Done: -3210.84999840, Gibbs energy: -3210.553160, 0 imaginary frequencies.
C       -2.148332   -3.159565   -2.946945
C       -1.021636   -2.650344   -2.309008
C        0.251803   -2.984726   -2.748087
C       -1.993531   -4.001997   -4.036734
C       -0.718347   -4.338083   -4.482796
C        0.402459   -3.831567   -3.839773
C       -1.162844   -1.711432   -1.143476
O        1.651978   -0.461900   -0.707117
C        1.805428    0.178975   -1.954238
H        2.119767    1.219622   -1.834142
H        2.532614   -0.325965   -2.599950
H        0.840059    0.169768   -2.472950
H       -0.183914   -1.398760   -0.762279
H        1.121146   -2.583504   -2.238933
H       -3.138262   -2.895467   -2.592581
H       -2.866299   -4.400650   -4.538087
H       -0.601770   -4.998423   -5.333066
H        1.395329   -4.093492   -4.183695
O        2.351091   -0.020753    1.886403
Sn       3.128066   -1.382331    0.254556
Cl       4.686335    0.423493   -0.304947
Cl       1.422646   -2.948514    1.062643
Cl       3.905627   -2.823636   -1.506867
Cl       4.630506   -2.144463    1.985842
H        2.248942   -0.430144    2.761213
H        1.479874    0.311742    1.609788
C       -3.403076   -2.800200    3.565384
Si      -2.864116   -4.096909    2.364990
C       -4.233069   -5.056412    1.579714
C       -1.385307   -5.083222    2.868005
C       -2.173978   -3.052540    0.873239
N       -1.760775   -2.461879   -0.010841
H       -4.716007   -5.675385    2.340574
H       -4.986231   -4.390539    1.155121
H       -3.858094   -5.713663    0.793518
H       -4.180709   -2.165745    3.136758
H       -2.564597   -2.174794    3.876032
H       -3.811874   -3.287935    4.454257
H       -0.594860   -4.440897    3.259258
H       -1.677743   -5.782645    3.655976
H       -0.991495   -5.660225    2.029467
O       -1.981588   -0.650981   -1.446803
C       -1.879839    0.429533   -0.519309
H       -2.234645    0.128106    0.470023
H       -2.511985    1.227437   -0.900194
H       -0.844749    0.773172   -0.451030
H        6.895711   -2.262453    0.507273
O        7.342448   -1.629600   -0.066680
H        6.658676   -0.970550   -0.245434
49
4-...[PhCH(OMe)]+...H2O...TMSCN, SCF Done: -3210.85608410, Gibbs energy: -3210.563615, 0 imaginary frequencies.
C        0.997086   -1.403408    1.435947
C        1.091599   -0.354496    0.512364
C        1.074681   -0.604520   -0.864007
C        0.875910   -2.698306    0.972582
C        0.851003   -2.945739   -0.399820
C        0.954491   -1.906378   -1.317929
C        1.176076    1.012969    0.929863
O       -1.144854    1.736110    0.811924
C       -1.810295    0.868736    1.703214
H       -2.521290    1.404667    2.336765
H       -2.343083    0.066390    1.181036
H       -1.067993    0.404469    2.360936
H        1.248694    1.805528    0.192325
H        1.143580    0.224626   -1.559080
H        1.015146   -1.194210    2.497919
H        0.798841   -3.519705    1.672483
H        0.752392   -3.963916   -0.755612
H        0.936835   -2.112897   -2.379835
O       -1.996414    4.508685    0.633163
Sn      -2.078484    2.665398   -0.689167
Cl      -4.276387    2.452135    0.349937
Cl       0.112684    3.465344   -1.383915
Cl      -2.224973    0.721974   -2.091548
Cl      -3.066618    4.160884   -2.346516
H       -2.856167    4.935201    0.788447
H       -1.380883    5.195789    0.326142
C        7.041016   -0.081774   -0.224913
Si       5.238864   -0.324639   -0.590617
C        4.523275   -1.833081    0.217562
C        4.826331   -0.180230   -2.392679
C        4.373062    1.154579    0.236985
N        3.861547    2.050195    0.745652
H        5.109866   -2.709435   -0.071371
H        4.546623   -1.752596    1.305950
H        3.493053   -1.998206   -0.103019
H        7.232910   -0.107836    0.849259
H        7.400794    0.870653   -0.618586
H        7.616605   -0.884190   -0.693638
H        5.191483    0.762173   -2.805418
H        5.297062   -0.999045   -2.942785
H        3.748032   -0.236357   -2.555718
O        1.242821    1.301498    2.156776
C        1.249082    2.695118    2.546999
H        2.107630    2.832042    3.198187
H        0.319858    2.866275    3.085931
H        1.312296    3.327653    1.664537
O       -5.844336    2.255244   -2.648172
H       -5.071780    2.812465   -2.806917
H       -5.721011    1.971273   -1.734745
49
5...BDMA...H2O, SCF Done: -3210.87011568, Gibbs energy: -3210.573473, 0 imaginary frequencies.
C          3.126902   -3.315517    0.035502
Si         1.278080   -3.385624   -0.126426
C          0.727729   -3.991612   -1.788074
C          0.446317   -4.180845    1.317475
O         -1.850055   -2.363480   -0.697389
C          0.888864   -1.497175   -0.081091
H          3.530168   -4.331535    0.021371
H          3.576446   -2.760398   -0.790415
H          3.424597   -2.843145    0.973573
H          0.884719   -3.241180   -2.565157
H          1.322898   -4.871645   -2.047099
H         -0.323138   -4.278337   -1.775384
H          0.685610   -3.665459    2.249102
H          0.804835   -5.211350    1.394556
H         -0.634614   -4.186658    1.186337
Sn         1.294754    1.829618   -0.270246
Cl         1.535306    4.203058   -0.380330
O         -0.845795    2.062430    0.291609
Cl         3.536738    1.241454   -0.840403
Cl         1.580339    1.752628    2.096862
Cl         0.364122    1.637053   -2.454615
C         -4.500387   -2.319079    0.815078
C         -3.729513   -1.255228    0.352966
C         -4.346842   -0.070521   -0.023484
C         -5.878748   -2.194118    0.897522
C         -6.495530   -1.004608    0.518424
C         -5.730094    0.056845    0.057094
C         -2.224934   -1.402272    0.253680
O         -1.660446   -1.870928    1.442253
C         -1.622146   -0.893258    2.462466
H         -1.019267   -0.032305    2.153799
H         -1.162176   -1.356709    3.333304
H         -2.625809   -0.549052    2.730957
H         -1.785535   -0.428267   -0.014073
H         -3.742424    0.755369   -0.384544
H         -4.013847   -3.241260    1.111525
H         -6.476214   -3.022166    1.258473
H         -7.572241   -0.908435    0.584682
H         -6.206848    0.983193   -0.238641
H         -1.449203    2.433101   -0.376916
C         -2.051340   -1.918837   -2.027547
H         -1.441293   -1.032467   -2.236740
H         -3.102291   -1.679415   -2.214525
H         -1.753755   -2.728956   -2.689323
N          0.830469   -0.351876   -0.094440
H         -1.046525    2.471887    1.152168
O          4.564896    3.654932    1.416740
H          3.663711    3.956492    1.579272
H          4.459513    2.923906    0.796302
37
5...BA, SCF Done: -2979.39967718, Gibbs energy: -2979.202094, 0 imaginary frequencies.
O         3.090407    1.184356   -3.052018
Sn        3.799219   -0.222045   -1.460369
Cl        3.209052   -1.839900   -3.114669
Cl        6.045411    0.008070   -2.227169
Cl        3.852062    1.796795   -0.186772
Cl        4.154548   -1.743953    0.321980
H         3.163651    0.879743   -3.973447
H         3.411536    2.102019   -3.006291
C         0.443743   -0.179602   -0.993793
N         1.588173   -0.199886   -1.026857
C        -2.006600    1.433461   -0.348184
Si       -1.479170   -0.147725   -1.151324
C        -2.047701   -1.705780   -0.333516
C        -1.698736   -0.139605   -2.991284
H        -3.140601   -1.729583   -0.334036
H        -1.687984   -2.580383   -0.878623
H        -1.703409   -1.772373    0.699135
H        -1.442240    2.278840   -0.746696
H        -1.887845    1.409468    0.734989
H        -3.064583    1.598918   -0.569563
H        -1.264711   -1.030652   -3.447912
H        -2.766682   -0.120741   -3.223952
H        -1.238159    0.744230   -3.436692
C         1.838954    0.394240    2.651839
C         2.178255   -0.817030    3.245059
C         1.187811   -1.742006    3.574166
C         0.508063    0.689085    2.385942
C        -0.477478   -0.229770    2.722766
C        -0.138834   -1.445910    3.313996
C         3.604930   -1.100533    3.509817
O         4.016371   -2.117721    4.014494
H         1.470108   -2.682018    4.032115
H         2.621287    1.100321    2.398401
H         0.241589    1.629820    1.919363
H        -1.518812   -0.002579    2.527782
H        -0.915066   -2.156513    3.568645
H         4.299712   -0.294497    3.213770
41
5...[PhCH(OMe)]+, SCF Done: -3019.10252406, Gibbs energy: -3018.862838, 0 imaginary frequencies.
C         3.935142    3.663825   -1.416547
Si        2.788612    3.584294    0.032769
C         3.624056    3.494468    1.681795
C         1.373516    4.773614   -0.037652
O        -1.093209    2.601622   -0.205499
C        -2.035598    2.395649    0.612168
C         2.009778    1.826348   -0.140479
N         1.614888    0.755662   -0.236638
H         4.679524    2.866844   -1.372347
H         3.387100    3.581168   -2.356896
H        -1.709585    2.549692    1.638949
H         4.459542    4.622694   -1.409092
H         4.368223    2.696408    1.703860
H         4.132692    4.440994    1.881402
H         2.898920    3.321098    2.478967
H         0.821008    4.695252   -0.975512
H         1.779800    5.787203    0.027657
H         0.688007    4.632073    0.798822
C        -3.395212    2.022550    0.417162
C        -4.095514    1.838616    1.627931
C        -4.066395    1.829764   -0.810192
C        -5.422046    1.460956    1.619442
H        -3.578387    1.992843    2.566935
C        -5.392838    1.457987   -0.801844
H        -3.578098    1.974577   -1.759091
C        -6.067621    1.270514    0.404045
H        -5.953297    1.318345    2.550490
H        -5.912181    1.311013   -1.739107
H        -7.109697    0.975743    0.391564
C        -1.176209    2.423660   -1.637529
H        -1.820874    3.195658   -2.052837
H        -1.546719    1.423887   -1.851345
H        -0.158694    2.543161   -1.995325
Sn        1.115603   -1.436619   -0.205878
Cl        0.456772   -3.705680   -0.498267
Cl        3.199389   -1.689611   -1.339353
Cl       -1.100815   -0.701943    0.345130
Cl        1.945063   -1.536987    2.011009
O         0.408914   -0.948319   -2.265685
H         0.917918   -1.334546   -3.000696
H        -0.537301   -1.090998   -2.445983
49
6-...[PhCH(OMe)(OMeTMS)]+...H2O, SCF Done: -3210.87411522, Gibbs energy: -3210.571199, 0 imaginary frequencies.
O         6.308102   -2.102244    1.937376
Sn        5.636561   -2.702047   -0.055114
Cl        7.874073   -2.102815   -0.728333
Cl        6.377673   -4.955495    0.493423
Cl        3.519209   -3.078652    1.054526
Cl        4.845900   -3.232351   -2.250597
H         7.187830   -2.529484    2.193485
H         5.658549   -2.290626    2.634504
C         4.799212    0.466606   -0.401037
N         5.096871   -0.646204   -0.251273
C         1.734446    0.137158    1.439586
Si        1.165552    0.397952   -0.295475
C         1.669617   -0.906234   -1.500463
C         1.372320    2.133359   -0.892081
H         1.060641   -0.874361   -2.407118
H         2.709320   -0.744178   -1.794420
H         1.592686   -1.901439   -1.058684
H         2.816936    0.290609    1.453892
H         1.541423   -0.873227    1.802288
H         1.286070    0.860020    2.124523
H         0.984514    2.272789   -1.902785
H         0.867386    2.833431   -0.222000
H         2.436286    2.382574   -0.901969
C        -1.854557    1.873555    2.115381
C        -2.377369    0.796883    1.406217
C        -3.732498    0.750847    1.101418
C        -2.686785    2.907048    2.518505
C        -4.042625    2.863175    2.214744
C        -4.563381    1.786596    1.508786
C        -1.440810   -0.288586    0.967272
O        -2.098913   -1.397611    0.566374
C        -1.257586   -2.498480    0.218922
H        -0.837914   -2.354725   -0.778682
H        -1.884437   -3.386151    0.222769
H        -0.453441   -2.610598    0.951066
O        -0.624991    0.230824   -0.208555
C        -1.415783    0.643365   -1.358810
H        -1.737381    1.671821   -1.213235
H        -0.788205    0.553004   -2.241725
H        -2.264069   -0.031216   -1.442288
H        -0.663597   -0.492380    1.703893
H        -4.136382   -0.091383    0.554929
H        -0.797288    1.898710    2.357169
H        -2.279312    3.742404    3.073510
H        -4.693767    3.668157    2.531850
H        -5.619629    1.751374    1.273789
H         8.487178   -4.063237    1.804386
O         8.514931   -3.341139    2.450677
H         9.324636   -2.847037    2.263704
37
6-...[PhCH(OMe)]+...MeOH...H2O, SCF Done: -2802.17123279, Gibbs energy: -2801.968440, 0 imaginary frequencies.
O        5.653317    1.039003   -1.386252
Sn       4.787700   -0.672807   -0.237367
Cl       5.055349   -1.803777   -2.347236
Cl       7.043107   -1.270303    0.413545
Cl       4.651138    0.960985    1.516391
Cl       3.702350   -2.465408    0.903471
H        6.258507    0.809385   -2.112813
H        6.061982    1.750101   -0.862872
C        1.854993    0.406635   -1.263806
N        2.930777    0.084565   -0.976560
C       -2.927193    1.883431    1.693372
C       -2.585214    0.527806    1.675342
C       -3.567807   -0.464588    1.784378
C       -4.255083    2.248244    1.818776
C       -5.230283    1.262535    1.926962
C       -4.890325   -0.089300    1.911730
C       -1.198842    0.197800    1.535700
O       -0.827713   -1.009654    1.556346
C        0.581746   -1.327939    1.408231
H        0.705185   -1.748506    0.413324
H        0.803786   -2.068648    2.170337
H        1.178384   -0.427143    1.540077
O       -1.040310    0.546459   -0.824364
C       -1.540011   -0.627408   -1.445763
H       -1.760528   -0.446820   -2.500799
H       -0.831527   -1.457199   -1.371083
H       -2.466598   -0.908474   -0.942176
H       -0.444733    0.981088    1.534166
H       -3.288457   -1.510423    1.770269
H       -2.148819    2.631734    1.601343
H       -4.533384    3.293597    1.831655
H       -6.270302    1.548738    2.024694
H       -5.661732   -0.842826    1.999701
H       -0.105485    0.652685   -1.088502
H        6.691693   -3.597901   -0.266404
O        6.427993   -4.462785   -0.605061
H        5.626859   -4.275782   -1.107692
49
6-...[PhCH(OMe)]+...TMSOMe...H2O, SCF Done: -3210.85686855, Gibbs energy: -3210.564485, 0 imaginary frequencies.
O        -3.019293   -0.433939    0.975672
Sn       -1.000541    0.527427    1.068349
Cl       -2.122327    1.982091    2.618867
Cl       -0.461556   -1.018036    2.857917
Cl       -0.497864   -1.140075   -0.596892
Cl        1.095708    1.656970    1.028449
H        -3.603377   -0.325920    1.747187
H        -3.060148   -1.361485    0.685928
C        -2.085597    2.456360   -1.369466
N        -1.778013    1.747916   -0.501306
C        -5.704712    0.941580   -0.569726
C        -5.338543    1.846258    0.435052
C        -5.556275    1.551600    1.791072
C        -6.281824   -0.265570   -0.219778
C        -6.496033   -0.556862    1.122392
C        -6.139361    0.348174    2.126885
C        -4.712076    3.053939    0.021198
O        -4.273133    3.879934    0.864051
C        -3.578544    5.075181    0.420762
H        -2.549615    4.972641    0.756549
H        -4.065891    5.910470    0.915213
H        -3.641781    5.158051   -0.661689
H        -4.610625    3.282084   -1.038882
H        -5.274685    2.265453    2.553745
H        -5.520511    1.194338   -1.607491
H        -6.564124   -0.976744   -0.984089
H        -6.950385   -1.500786    1.397719
H        -6.321415    0.102506    3.164713
O         3.952724   -2.036703    1.106760
Si        4.594337   -1.040646   -0.055041
C         2.740956   -1.692891    1.755457
C         3.333496   -0.765330   -1.403733
C         6.096276   -1.927157   -0.701916
C         5.056764    0.601569    0.701360
H         2.984304   -1.712200   -1.824002
H         3.766850   -0.175235   -2.216030
H         2.463143   -0.221369   -1.026911
H         5.501715    1.257474   -0.051965
H         5.782010    0.477179    1.509272
H         4.179868    1.112437    1.107182
H         6.584008   -1.337277   -1.482151
H         5.825992   -2.894834   -1.131277
H         6.825387   -2.099161    0.093414
H         2.462107   -2.506702    2.425711
H         1.931204   -1.544771    1.033377
H         2.850828   -0.777547    2.345609
H        -0.013263   -3.091738    1.666314
O         0.129373   -3.956995    1.260029
H         0.424161   -3.744402    0.367540
41
6-...[PhCH(OMeTMS)]2+, SCF Done: -3019.04728311, Gibbs energy: -3018.805660, 0 imaginary frequencies.
C         3.109882   -3.054174   -1.108790
Si        4.044098   -2.098144    0.149232
C         3.454455   -2.201493    1.880718
C         5.867163   -2.020858   -0.052546
O         3.624495   -0.248362   -0.344150
C         2.851660    0.507343    0.412272
C         0.715502   -0.820380   -0.225658
N        -0.424250   -0.608780   -0.240261
H         2.105903   -3.289176   -0.757825
H         3.038405   -2.534729   -2.065870
H         2.681343    0.053872    1.379644
H         3.652400   -3.988622   -1.281897
H         2.371709   -2.096534    1.965772
H         3.714958   -3.211559    2.217546
H         3.957308   -1.496447    2.545043
H         6.185218   -2.000153   -1.095257
H         6.279334   -2.926396    0.404410
H         6.289081   -1.163173    0.475087
C         2.365690    1.803878    0.213791
C         1.677165    2.281847    1.362456
C         2.446813    2.629169   -0.938969
C         1.102831    3.530803    1.365250
H         1.608469    1.649150    2.239085
C         1.869234    3.873839   -0.913789
H         2.939543    2.312539   -1.841774
C         1.199652    4.324426    0.227413
H         0.577570    3.886489    2.240847
H         1.927689    4.506210   -1.788924
H         0.744060    5.306943    0.220901
C         3.979392    0.122548   -1.731724
H         4.572269    1.029792   -1.681595
H         3.049553    0.223746   -2.284880
H         4.572461   -0.700906   -2.113871
Sn       -2.426785    0.145198   -0.064530
Cl       -4.703155    0.902465   -0.228675
Cl       -3.120755   -2.107997    0.410724
Cl       -1.599174    2.140685   -1.130261
Cl       -2.047056    0.832394    2.189430
O        -2.589694   -0.572110   -2.183031
H        -3.205218   -1.311719   -2.328097
H        -2.779415    0.111244   -2.849241
37
6-...[PhCH(OTMS)]+, SCF Done: -2979.39715226, Gibbs energy: -2979.200642, 0 imaginary frequencies.
C        -0.543181    3.625261   -1.597938
Si       -1.152112    2.801597   -0.064996
C        -0.765201    3.691907    1.505668
C        -2.891590    2.195194   -0.175059
O        -0.234181    1.291457   -0.014463
C         0.591665    0.915253    0.856915
C         2.794248    2.649964    0.135472
N         3.897941    2.289138    0.140509
H         0.518131    3.866938   -1.521095
H        -0.696664    2.986155   -2.469989
H         0.779139    1.551869    1.722131
H        -1.095383    4.554868   -1.758478
H         0.289212    3.966836    1.574398
H        -1.352944    4.613733    1.532779
H        -1.037580    3.101461    2.383394
H        -3.033680    1.567696   -1.057301
H        -3.575444    3.044296   -0.250259
H        -3.162327    1.618600    0.711886
C         1.254383   -0.343691    0.773051
C         2.135861   -0.681573    1.808488
C         1.017585   -1.226868   -0.291783
C         2.772401   -1.908693    1.784744
H         2.308224    0.022383    2.614208
C         1.656973   -2.447467   -0.303948
H         0.335988   -0.946888   -1.084620
C         2.528771   -2.784954    0.733411
H         3.457950   -2.183396    2.575269
H         1.485492   -3.143430   -1.114241
H         3.027565   -3.746340    0.714548
Sn        5.874974    1.482761    0.102271
Cl        8.208921    0.893499    0.219023
O         6.404059    3.451354    1.048295
Cl        5.117344   -0.540883   -0.907522
Cl        5.544618    0.854278    2.406618
Cl        6.232697    2.738123   -1.923965
H         6.949707    4.045909    0.505164
H         6.805857    3.398026    1.932386
34
7...MeOH, SCF Done: -2708.75790235, Gibbs energy: -2708.565518, 0 imaginary frequencies.
C        3.203176    0.323884   -0.066664
C        2.396389    1.421255   -0.335758
C        2.755854    2.324866   -1.333075
C        4.370690    0.125646   -0.793804
C        4.726532    1.022067   -1.792103
C        3.918501    2.121617   -2.061574
C        1.134946    1.626799    0.452937
O        1.085947    2.906766    0.937927
C        0.053044    3.128591    1.894691
H        0.186360    2.469716    2.756062
H       -0.930875    2.959907    1.452885
H        0.136625    4.165939    2.209349
H        1.020003    0.876321    1.238256
H        2.135920    3.191662   -1.534967
H        2.919206   -0.373182    0.712842
H        5.000303   -0.728653   -0.579606
H        5.635601    0.866667   -2.359720
H        4.197203    2.824027   -2.836900
O       -2.907978    1.477224   -0.352143
Sn      -1.494553   -0.238344   -0.568672
O       -0.037339    1.413949   -0.410246
Cl      -1.548985   -0.150271    1.805454
Cl      -3.339123   -1.732445   -0.791791
Cl      -1.523601    0.476545   -2.846015
Cl       0.259374   -1.819223   -0.769939
H       -3.427201    1.525070    0.469853
H       -3.494309    1.687116   -1.100032
H        0.055829    1.933406   -1.230289
H       -1.810885   -3.875177   -0.476195
O       -1.723916   -4.614204    0.136684
C       -1.711488   -4.086331    1.451355
H       -1.579186   -4.924882    2.135157
H       -2.651101   -3.582819    1.697421
H       -0.885745   -3.384340    1.600692
49
8...TMSOMe...H2O, SCF Done: -3210.89059361, Gibbs energy: -3210.597206, 0 imaginary frequencies.
O        -0.755640    1.268386   -2.747141
Sn        0.067327   -0.191815   -1.286923
Cl       -1.236815   -1.718957   -2.583223
Cl        2.038646   -0.475630   -2.577623
Cl        0.780385    1.793359   -0.188894
Cl        0.506916   -1.697362    0.505804
H        -0.963532    0.949537   -3.643032
H        -0.315105    2.133371   -2.819357
C        -2.969433    0.467865    0.124534
N        -1.936943    0.267149   -0.317852
C        -5.834611    2.472040   -0.323486
C        -5.212164    1.238559   -0.458386
C        -5.409755    0.472656   -1.603876
C        -6.662636    2.941728   -1.335508
C        -6.864206    2.178676   -2.477114
C        -6.238708    0.943137   -2.610793
C        -4.339995    0.718606    0.660536
O        -4.861789   -0.466024    1.176560
C        -4.241732   -0.865199    2.395513
H        -3.175551   -1.057915    2.250502
H        -4.726577   -1.787520    2.705217
H        -4.381286   -0.095680    3.159722
H        -4.222609    1.485762    1.434825
H        -4.918846   -0.489480   -1.706951
H        -5.673109    3.060993    0.571427
H        -7.148801    3.903256   -1.229913
H        -7.508120    2.545954   -3.266481
H        -6.394489    0.349099   -3.502343
O         4.891032   -0.326041    1.403331
Si        4.221108   -0.571245    2.901413
C         4.106851   -0.453716    0.230802
C         2.732429    0.535460    3.104755
C         5.555477   -0.144887    4.125830
C         3.699437   -2.354532    3.078014
H         2.983414    1.581127    2.907251
H         2.345480    0.470289    4.125505
H         1.925228    0.246838    2.426332
H         3.318839   -2.543048    4.085529
H         4.540535   -3.030521    2.905002
H         2.905442   -2.611288    2.372282
H         5.200333   -0.297475    5.148076
H         5.862379    0.898958    4.027809
H         6.437310   -0.773403    3.980739
H         4.732688   -0.223667   -0.632360
H         3.262769    0.243478    0.239024
H         3.720129   -1.471533    0.116104
H        -1.751971   -2.742971    0.327272
O        -2.696333   -2.940626    0.348661
H        -3.034969   -2.593621   -0.484508
49
9...PhCH(OMe)(NC)...H2O, SCF Done: -3210.88154307, Gibbs energy: -3210.579587, 0 imaginary frequencies.
C        4.163318    0.087089    1.885989
C        2.917559    0.487267    1.424834
C        1.764284   -0.141964    1.882831
C        4.258955   -0.947915    2.809376
C        3.109772   -1.576504    3.268308
C        1.861195   -1.173074    2.804403
C        2.821260    1.573374    0.384671
O        2.438560    1.010816   -0.825365
C        2.438431    1.926765   -1.912903
H        2.201624    1.351900   -2.805193
H        3.421977    2.391996   -2.023574
H        1.681741    2.703650   -1.774321
H        3.769122    2.111944    0.291529
H        0.793328    0.179092    1.520354
H        5.055928    0.583332    1.523070
H        5.231152   -1.259450    3.170170
H        3.184273   -2.379827    3.990658
H        0.963910   -1.660720    3.164720
O       -2.688072   -1.538957   -2.060131
Sn      -4.622927   -0.578407   -2.033393
O       -3.851379    0.410851   -0.210727
Cl      -3.569976    1.167018   -3.290536
Cl      -5.223108   -1.829912   -3.996789
Cl      -5.179999   -2.406686   -0.570233
Cl      -6.690934    0.591191   -1.802647
H       -2.028605   -1.151740   -2.659865
H       -2.738843   -2.544553   -2.216684
C       -0.989143    0.754443   -0.937722
Si      -2.413772    1.361995    0.077484
C       -2.869612    3.125006   -0.266789
C       -1.995977    1.111582    1.871934
C        1.040122    3.359035    1.065751
N        1.838489    2.565191    0.789382
H       -3.769143    3.413728    0.282444
H       -2.056064    3.778791    0.059890
H       -3.041579    3.298552   -1.329588
H       -0.140612    1.378176   -0.638933
H       -1.109262    0.871141   -2.013866
H       -0.728217   -0.278643   -0.703103
H       -2.737474    1.538162    2.548869
H       -1.870803    0.053478    2.114859
H       -1.044604    1.615484    2.066736
C       -4.765099    0.426145    0.922930
H       -4.899131    1.452672    1.263824
H       -4.358954   -0.194056    1.718287
H       -5.728221    0.036814    0.613456
H       -3.704078   -4.340400   -1.907595
O       -2.923589   -4.064952   -2.411938
H       -3.106765   -4.303148   -3.331496
49
10...BDMAH+...CN-, SCF Done: -3210.83578076, Gibbs energy: -3210.532741, 0 imaginary frequencies.
C         3.459199    4.850046    0.168448
N         4.300244    4.176412   -0.271629
C         1.136624    2.655137   -1.659853
Si        0.540783    2.168698    0.024869
C        -0.698771    3.380047    0.663529
C         1.827626    1.798706    1.301022
H        -1.617310    3.410369    0.077234
H        -0.946054    3.216661    1.711354
H        -0.217019    4.360965    0.581932
H         1.500644    3.683989   -1.630527
H         0.310375    2.613490   -2.376046
H         1.946498    2.021846   -2.024804
H         1.362012    1.334912    2.176052
H         2.630048    1.153755    0.931820
H         2.281385    2.736418    1.630104
C         3.423966   -0.264938   -1.342413
C         3.428002   -1.247360   -0.358497
C         4.460578   -1.311370    0.573712
C         4.445812    0.673230   -1.384431
C         5.466088    0.624112   -0.443558
C         5.477133   -0.369998    0.529422
C         2.279909   -2.187531   -0.294406
O         2.597174   -3.401474    0.158092
C         1.541604   -4.370993    0.092845
H         0.798331   -4.172024    0.866629
H         2.003152   -5.338426    0.267113
H         1.074441   -4.347767   -0.893152
O         1.230467   -1.618602    0.754239
C         1.612969   -1.578264    2.159082
H         2.443622   -0.891212    2.298276
H         0.731586   -1.250423    2.704025
H         1.881724   -2.592364    2.438046
H         1.647617   -2.179329   -1.185310
H         4.464371   -2.088175    1.328281
H         2.619721   -0.238723   -2.071000
H         4.443394    1.443843   -2.144690
H         6.257940    1.362209   -0.468852
H         6.277954   -0.409045    1.256463
O        -0.191987    0.573063   -0.295146
H         0.799765   -0.780207    0.455281
H         0.052934    0.334534   -1.212118
Sn       -2.372428   -0.239806   -0.277003
Cl       -4.467123   -1.339285   -0.247217
Cl       -2.572963    0.869352    1.796103
Cl       -1.336770   -1.670851   -1.894403
Cl       -2.894860    1.533363   -1.750268
O        -1.541554   -1.816798    1.086555
H        -1.949431   -1.878993    1.969347
H        -1.427359   -2.718420    0.734799
49
10...PhCH(OMe)(CN)...MeOH, SCF Done: -3210.89821777, Gibbs energy: -3210.598603, 0 imaginary frequencies.
C       -5.083668    1.523625    3.586077
C       -5.659288    1.534040    2.322723
C       -6.917777    2.098708    2.133029
C       -5.766896    2.076556    4.663317
C       -7.024094    2.633850    4.476007
C       -7.600059    2.643680    3.209595
C       -4.929270    0.912545    1.155398
O       -5.687715   -0.140832    0.629753
C       -4.987083   -0.905131   -0.341304
H       -5.655231   -1.704862   -0.653068
H       -4.076931   -1.333925    0.087936
H       -4.726307   -0.295718   -1.212682
H       -3.940730    0.563374    1.481135
H       -7.360726    2.111063    1.143345
H       -4.103171    1.083375    3.726918
H       -5.316765    2.068446    5.647963
H       -7.556948    3.062619    5.315595
H       -8.579638    3.080495    3.061484
O        0.984508    2.194832   -2.219314
Sn       2.545037    2.157614   -0.632035
O        0.740024    2.235253    0.579522
Cl       2.158554   -0.204032   -0.757874
Cl       4.312722    2.026366   -2.233003
Cl       2.352726    4.525255   -0.838800
Cl       3.766279    2.134934    1.403459
H        0.826063    1.379658   -2.729738
H        0.978459    2.951132   -2.833940
C       -1.523450    1.016280   -0.743117
Si      -0.971042    2.454961    0.299260
C       -1.656551    2.432581    2.022609
C       -1.191167    4.109101   -0.495949
C       -4.680481    1.941108    0.106421
N       -4.481826    2.733688   -0.697951
H       -2.716906    2.698699    2.009412
H       -1.552556    1.448461    2.485089
H       -1.147034    3.166984    2.652238
H       -2.281047    0.431677   -0.216053
H       -0.688138    0.344461   -0.952334
H       -1.946770    1.348802   -1.692461
H       -0.715820    4.891023    0.099515
H       -0.794683    4.155116   -1.510470
H       -2.261408    4.327435   -0.547418
H        0.972753    2.211098    1.524176
H        4.617721   -0.607209   -1.894539
O        5.343309   -1.175555   -1.610270
C        5.734274   -0.752007   -0.316454
H        6.577554   -1.372131   -0.011834
H        4.929007   -0.877788    0.413680
H        6.052377    0.294824   -0.309819
49
10...[PhCH(OMe)]+...MeOH...CN-, SCF Done: -3210.86103679, Gibbs energy: -3210.565127, 0 imaginary frequencies.
O        3.381758    2.079023    1.656665
Sn       3.993738    0.258272    0.642891
O        2.320296    0.806529   -0.659078
Cl       5.355936    1.717886   -0.690746
Cl       5.717365   -0.116340    2.260143
Cl       2.275161   -0.758552    1.962624
Cl       4.427717   -1.676454   -0.691673
H        1.554319    1.015637   -0.083040
H        3.868068    2.871152    1.374178
H        2.374129    2.269668    1.582895
C        3.142599    0.408765   -3.383184
Si       2.088323    1.429972   -2.259388
C        2.498695    3.239001   -2.262542
C        0.273711    1.182181   -2.565697
C       -0.293569    2.205271    0.954792
N        0.818595    2.346980    1.262743
H        2.062686    3.705690   -3.150272
H        2.065728    3.726550   -1.384315
H        3.572330    3.426535   -2.270171
H        4.202653    0.485337   -3.137855
H        3.006053    0.768963   -4.407294
H        2.848736   -0.641960   -3.352068
H        0.032684    1.463310   -3.594467
H       -0.022479    0.140594   -2.422717
H       -0.322434    1.814887   -1.902432
C       -1.191361   -1.446634    0.810891
C       -2.151483   -0.522618    1.236511
C       -2.835530   -0.697805    2.448201
C       -0.919320   -2.555021    1.592227
C       -1.601672   -2.730274    2.790000
C       -2.555813   -1.805910    3.219085
C       -2.400582    0.594350    0.382700
O       -3.302226    1.433542    0.660297
C       -3.472142    2.590798   -0.192458
H       -3.043496    2.392255   -1.172463
H       -4.541408    2.767170   -0.254345
H       -2.967252    3.420167    0.298739
H       -1.875767    0.680062   -0.565941
H       -3.572647    0.028079    2.766318
H       -0.668805   -1.278701   -0.124170
H       -0.175562   -3.274246    1.276773
H       -1.388517   -3.596810    3.403841
H       -3.072999   -1.960605    4.156607
H        6.119729   -2.628265    1.254757
O        6.174002   -3.488119    1.688131
C        4.913279   -3.747672    2.278792
H        4.999677   -4.684165    2.830122
H        4.126276   -3.859215    1.526829
H        4.621812   -2.958803    2.978537
31
11...H2O, SCF Done: -2686.44962691, Gibbs energy: -2686.291258, 0 imaginary frequencies.
O        -2.268048   -0.592949    1.920402
Sn       -2.675041    0.862242    0.267814
Cl       -2.160470   -1.056666   -1.085302
Cl       -4.997471    0.377422    0.379864
Cl       -2.708823    2.421261    2.075216
Cl       -2.698287    2.448495   -1.513416
H        -2.439852   -1.533690    1.737306
H        -2.630795   -0.380022    2.798714
N         0.785585    1.098262    0.484379
C        -0.355626    1.055203    0.407798
C         3.719404   -0.034592    2.180011
C         2.746134   -0.137288    1.196030
C         2.269809   -1.383521    0.802091
C         4.223759   -1.184893    2.773659
C         3.750251   -2.430213    2.384249
C         2.773478   -2.529477    1.398704
C         2.257596    1.119021    0.524741
O         2.730774    1.195216   -0.764102
C         2.520628    2.467566   -1.375685
H         1.454420    2.683355   -1.463524
H         2.954657    2.409101   -2.370296
H         3.019333    3.248418   -0.795973
H         2.506837    2.006439    1.113779
H         1.506132   -1.458725    0.035225
H         4.080456    0.942525    2.478941
H         4.983362   -1.106075    3.540978
H         4.140106   -3.326801    2.849743
H         2.404018   -3.501492    1.097176
H        -0.855454    1.221905   -2.719233
O         0.039024    0.889341   -2.862276
H         0.037443    0.010174   -2.466614
31
12-...[PhCH(OMe)]+...H2O, SCF Done: -2686.44393671, Gibbs energy: -2686.290829, 0 imaginary frequencies.
O        -1.883666   -0.290212   -1.450559
Sn       -0.597162    1.286118   -0.492683
Cl       -1.830520    0.616708    1.478567
Cl        1.048371   -0.434864   -0.101349
Cl        0.186259    1.590883   -2.754602
Cl        0.671035    3.057524    0.529372
H        -2.223536   -0.986077   -0.860205
H        -1.545682   -0.715298   -2.257527
N        -3.176997    3.330299   -1.164326
C        -2.286520    2.630478   -0.956372
C        -5.201697    0.033346   -2.174118
C        -5.116947    0.302267   -0.802085
C        -4.817792   -0.714655    0.118441
C        -4.979816   -1.253447   -2.629097
C        -4.684119   -2.259714   -1.716423
C        -4.606524   -1.995701   -0.346228
C        -5.324130    1.648013   -0.388066
O        -5.209274    1.978213    0.821957
C        -5.368376    3.366534    1.212845
H        -4.397386    3.696748    1.572777
H        -6.102172    3.373290    2.013932
H        -5.699140    3.953325    0.359474
H        -5.603550    2.408500   -1.114935
H        -4.761637   -0.489638    1.175157
H        -5.430901    0.838639   -2.862038
H        -5.036230   -1.475497   -3.686120
H        -4.513564   -3.268496   -2.072208
H        -4.380908   -2.795505    0.346443
H         2.687053    1.878645    1.206952
O         3.487357    1.410627    1.475928
H         3.337248    0.507457    1.176145
37
13, SCF Done: -2979.43147982, Gibbs energy: -2979.228677, 0 imaginary frequencies.
C         1.805479    3.582645    9.140250
Si        1.362836    2.317782    7.851152
C         0.074535    1.142010    8.502251
C         2.847565    1.436917    7.181369
C        -1.609611    2.888241    6.402317
N        -2.472706    2.155453    6.261840
H        -0.252164    0.434172    7.736272
H        -0.802818    1.668532    8.886885
H         0.495509    0.566795    9.331882
H         0.924120    4.105131    9.519629
H         2.288203    3.093077    9.990447
H         2.499997    4.325977    8.742283
H         3.360371    0.898443    7.981896
H         3.555984    2.141166    6.739490
H         2.559372    0.713246    6.415864
O        -3.545087   -0.152971    7.675585
Sn       -4.237793    0.807697    5.785358
Cl       -5.402664    2.207272    7.324899
Cl       -6.004256   -0.773339    5.577044
Cl       -2.572531   -0.626861    4.860122
Cl       -4.620027    2.118683    3.847664
H        -4.154687   -0.131979    8.434046
H        -3.170822   -1.048805    7.606536
O         0.717773    3.122314    6.512238
C        -0.573305    4.864254    5.436172
C        -0.470400    3.835251    6.553426
H        -0.632142    4.340072    7.515238
C        -1.646624    5.749368    5.429824
C        -1.760709    6.687902    4.415975
H        -2.390711    5.701723    6.218216
C        -0.801811    6.743884    3.409707
H        -2.595787    7.376905    4.411651
C         0.266976    5.859037    3.421434
H        -0.890003    7.477791    2.618376
C         0.383217    4.912393    4.433636
H         1.014624    5.901195    2.639305
H         1.213768    4.219938    4.447944
37
14...BDMA...H2O, SCF Done: -2802.19249009, Gibbs energy: -2801.987994, 0 imaginary frequencies.
O         3.525060    3.317567    1.848991
Sn        4.588751    2.069446    0.350002
Cl        4.405536    4.046106   -0.957625
Cl        6.703782    2.662143    1.297953
Cl        4.141946    0.351841    1.930450
Cl        5.333378    0.656961   -1.409279
H         3.659886    4.281217    1.808948
H         3.564262    3.037694    2.781159
C         1.401003    1.412660   -0.663538
N         2.445296    1.691694   -0.309008
C        -3.896723    0.938096   -0.114024
C        -3.225416   -0.280918   -0.072984
C        -3.950269   -1.465841   -0.077261
C        -5.282437    0.973070   -0.159699
C        -6.007339   -0.214115   -0.164635
C        -5.340032   -1.430313   -0.123354
C        -1.713955   -0.260088   -0.053061
O        -1.231197   -1.541920    0.163200
C         0.179634   -1.600587    0.287455
H         0.671924   -1.423133   -0.673317
H         0.428646   -2.602818    0.630072
H         0.536738   -0.869900    1.021269
O        -1.188489    0.302307   -1.248173
C        -1.478860   -0.424957   -2.437732
H        -0.935532    0.065935   -3.242650
H        -1.148318   -1.461749   -2.354845
H        -2.548407   -0.398710   -2.656706
H        -1.352320    0.418850    0.729381
H        -3.429642   -2.413558   -0.043013
H        -3.328973    1.862049   -0.109938
H        -5.798311    1.924794   -0.189110
H        -7.089478   -0.188815   -0.198616
H        -5.900799   -2.356803   -0.126877
H         0.396711    1.112796   -0.995237
H         7.715592    3.030980   -0.965698
O         7.914934    2.943568   -1.905353
H         7.163737    2.454471   -2.260027
38
BDMA...TMSCN, SCF Done: -1002.71096322, Gibbs energy: -1002.447529, 0 imaginary frequencies.
Si       3.111325    1.388238    0.103575
O       -0.395138    1.652354    0.451794
C        2.279382   -0.249338   -0.385052
C       -2.805530   -0.758645   -0.931148
C       -1.708038   -0.281758   -0.222184
C       -1.206308   -1.027157    0.841501
C       -3.398134   -1.965225   -0.576646
C       -2.896625   -2.704172    0.486424
C       -1.798903   -2.231083    1.196331
C       -1.011643    1.001872   -0.631494
O       -1.931265    1.821300   -1.284338
C       -1.336535    2.951204   -1.897284
H       -0.922978    3.639962   -1.155730
H       -2.119310    3.457913   -2.458867
H       -0.540081    2.645429   -2.583735
H       -0.178522    0.772661   -1.309378
H       -0.351884   -0.655711    1.394570
H       -3.199109   -0.182228   -1.757758
H       -4.253965   -2.327267   -1.133231
H       -3.359272   -3.643492    0.763491
H       -1.402730   -2.801543    2.027438
C       -1.290805    2.193894    1.410337
H       -1.960430    1.431254    1.816468
H       -1.890395    2.999462    0.980628
H       -0.679680    2.596688    2.216411
N        1.815208   -1.254243   -0.696156
C        2.393925    2.684014   -1.012212
C        4.915091    1.085345   -0.220456
C        2.739757    1.626128    1.904952
H        2.457211    2.378087   -2.058671
H        2.958126    3.613509   -0.897905
H        1.351630    2.877349   -0.757593
H        3.203294    2.550586    2.258862
H        3.139312    0.799100    2.495396
H        1.663852    1.690370    2.074296
H        5.493003    1.971224    0.054812
H        5.095013    0.877545   -1.277051
H        5.285181    0.242044    0.365882
38
[PhCH(OMe)(OMeTMS)]+...CN-, SCF Done: -1002.67966575, Gibbs energy: -1002.415113, 0 imaginary frequencies.
C        3.637373   -2.576714    0.412455
N        4.225528   -1.650803    0.801441
C        1.408376    0.526134    1.634128
Si       1.007025    1.111780   -0.067119
C        2.264564    0.649188   -1.337819
C        0.465997    2.873621   -0.163100
H        2.295936   -0.429686   -1.503304
H        2.085695    1.148074   -2.291957
H        3.250218    0.959032   -0.979311
H        2.345823    1.007579    1.928773
H        1.567499   -0.553390    1.671574
H        0.644954    0.806241    2.362922
H        0.162273    3.146386   -1.175886
H       -0.362344    3.073342    0.519992
H        1.300989    3.521169    0.118297
C       -2.829867    0.953720    1.230832
C       -2.649482   -0.205327    0.482629
C       -3.731358   -0.812692   -0.141692
C       -4.093933    1.510578    1.350062
C       -5.178987    0.905300    0.725178
C       -4.997445   -0.254482   -0.016371
C       -1.262297   -0.756472    0.358103
O       -1.234936   -1.978658   -0.210110
C        0.040871   -2.622900   -0.148920
H        0.766161   -2.091310   -0.768086
H       -0.097322   -3.627695   -0.538796
H        0.390897   -2.666887    0.884352
O       -0.456030    0.191665   -0.531032
C       -1.039469    0.443345   -1.840840
H       -1.794378    1.220968   -1.749449
H       -0.235135    0.753225   -2.503117
H       -1.467950   -0.488850   -2.199885
H       -0.708289   -0.704578    1.295342
H       -3.586018   -1.717700   -0.716878
H       -1.980073    1.416614    1.722056
H       -4.234763    2.412086    1.932645
H       -6.167255    1.337492    0.821092
H       -5.842438   -0.727974   -0.499920
34
A-...[PhCH(OMe)]+...H2O, SCF Done: -2708.75472021, Gibbs energy: -2708.561086, 0 imaginary frequencies.
Sn        -1.693305   -1.552623   -0.487181
O         -2.109838    0.406764   -0.621623
Cl        -1.628889   -1.599927   -2.916422
Cl        -0.693800   -3.743422   -0.314769
Cl        -1.460311   -1.240377    1.941399
Cl        -3.965506   -2.336612   -0.326363
H         -0.944381    1.304976   -1.582842
H         -2.330864    0.773601    0.243266
C          1.403233    2.466610    0.946244
C          2.246932    1.351474    0.846540
C          3.469230    1.425695    0.157273
C          1.788164    3.661170    0.367313
C          2.998153    3.731590   -0.313182
C          3.836077    2.619174   -0.423039
C          1.811216    0.150473    1.465238
O          0.441392   -0.801065   -0.651987
C          1.497125   -1.493691   -1.343850
H          2.336094   -0.807685   -1.470624
H          1.150266   -1.831791   -2.320204
H          1.803639   -2.349173   -0.748788
O          2.534794   -0.886178    1.460011
C          2.020275   -2.090712    2.097388
H          1.155376   -2.435920    1.533333
H          2.831211   -2.809127    2.056533
H          1.752905   -1.853680    3.124456
H          0.850456    0.113633    1.979573
H          4.107360    0.553738    0.089692
H          0.461834    2.376448    1.476484
H          1.151864    4.532910    0.438746
H          3.298541    4.666848   -0.770029
H          4.772071    2.699023   -0.959398
O         -0.022353    1.438432   -1.902268
H          0.346692    0.094823   -1.103117
H         -0.040134    1.301981   -2.858001
11
ax-[SnCl4H2O]H2O, SCF Done: -2208.14780697, Gibbs energy: -2208.136548, 0 imaginary frequencies.
Sn     -0.277589    0.026521    0.022275
Cl     -2.214080   -1.267492   -0.446992
O       1.481800    1.228587    0.573725
Cl     -1.434411    1.891992    0.813016
Cl      0.544301    0.096979   -2.163824
Cl      0.746288   -1.551380    1.403001
H       2.369334    0.815007    0.321562
H       1.477401    2.162480    0.305147
H       3.716642   -0.300676   -0.968605
O       3.686460    0.075456   -0.078430
H       3.960994   -0.629223    0.523876
46
B+...CN-, SCF Done: -3134.37963713, Gibbs energy: -3134.095399, 0 imaginary frequencies.
O         0.503850    3.933111   -0.413572
Sn       -1.417781    3.838508    0.698161
Cl        0.053003    3.756317    2.546640
Cl       -1.643433    6.189264    0.601866
Cl       -2.173979    3.358648   -1.487555
Cl       -3.427100    3.291303    1.820543
H         1.306636    4.257913    0.032470
H         0.493144    4.265781   -1.328961
C         5.403143   -0.685769    0.055701
N         5.771016   -1.774370    0.239542
C         2.425431    1.470492   -0.109479
Si        2.150635   -0.337346    0.086163
C         2.575172   -0.957110    1.775661
C         2.482060   -1.415296   -1.375582
H         1.781480   -0.722098    2.489208
H         2.761081   -2.031707    1.792274
H         3.483360   -0.451911    2.106971
H         3.495554    1.648095    0.017967
H         1.902537    2.011568    0.682603
H         2.131367    1.857053   -1.085170
H         2.501524   -2.471221   -1.098460
H         1.716465   -1.267000   -2.141348
H         3.449686   -1.161193   -1.807385
C        -1.545945   -0.685938   -2.215105
C        -1.802040    0.013727   -1.039353
C        -3.108877    0.202988   -0.612298
C        -2.594533   -1.216235   -2.949559
C        -3.903274   -1.041663   -2.514451
C        -4.157955   -0.329592   -1.350595
C        -0.621860    0.607992   -0.316777
O        -0.934724    1.422792    0.786656
C        -1.248765    0.733962    2.022427
H        -2.067719    0.033627    1.871957
H        -1.545713    1.490911    2.738750
H        -0.359924    0.223477    2.387735
O         0.296050   -0.441427    0.130752
C        -0.220631   -1.788557    0.401477
H        -0.170511   -2.372497   -0.513405
H         0.417678   -2.208922    1.174191
H        -1.240061   -1.717259    0.763624
H        -0.035450    1.222599   -0.997407
H        -3.323948    0.783467    0.275662
H        -0.524373   -0.810230   -2.558811
H        -2.390830   -1.758022   -3.864247
H        -4.724078   -1.452764   -3.088641
H        -5.176489   -0.178925   -1.016439
11
cis-1, SCF Done: -2208.15782526, Gibbs energy: -2208.143670, 0 imaginary frequencies.
O        -4.938121    2.244213   -0.702621
Sn       -3.556941    1.066685    0.588730
O        -2.083575    2.132487   -0.697957
Cl       -3.478701    3.117679    1.796545
Cl       -5.412255    0.137070    1.735615
Cl       -3.611733   -0.410742   -1.278294
Cl       -1.783630   -0.004778    1.741556
H        -1.504429    2.789413   -0.273606
H        -1.549462    1.598600   -1.311730
H        -5.465156    2.944857   -0.280273
H        -5.510618    1.753656   -1.317957
14
cis-1...H2O, SCF Done: -2284.59645352, Gibbs energy: -2284.563053, 0 imaginary frequencies.
O       -1.568085   -1.414220   -0.085658
Sn       0.033245    0.049939   -0.548777
O        1.322182   -1.755043   -0.321255
Cl      -0.241911   -0.831236   -2.738012
Cl      -1.593878    1.766290   -0.718844
Cl       0.242861    0.092918    1.818154
Cl       1.974028    1.351629   -1.022076
H        1.776138   -2.106962   -1.106503
H        1.934912   -1.793539    0.434344
H       -1.635131   -1.771110    0.817301
O        0.651422    3.863440    0.949363
H       -0.237784    3.492098    0.971833
H        1.130268    3.297421    0.332491
H       -1.755708   -2.127004   -0.721050
17
cis-1...H2O...H2O, SCF Done: -2361.03512494, Gibbs energy: -2360.985009, 0 imaginary frequencies.
O         2.609881    1.948232   -1.185348
Sn        2.227429   -0.173509   -0.690777
O         4.380814   -0.320136   -1.173169
Cl        3.086715    0.504249    1.430625
Cl       -0.046355    0.330583   -0.201400
Cl        1.981486   -0.384353   -3.036653
Cl        2.172186   -2.501353   -0.179498
H         5.004534   -0.502205   -0.447819
H         4.649541   -0.838761   -1.952587
H         2.188734    2.324306   -1.978995
O        -0.963510   -2.725932   -1.569574
H        -1.161026   -1.783400   -1.528447
H        -0.089398   -2.805692   -1.169993
H         2.560524    2.603817   -0.466900
H         0.077775   -1.608401    2.027274
O         0.512977   -1.433155    2.869447
H         1.303204   -0.934211    2.632653
14
[cis-2]-...H3O+, SCF Done: -2284.57116067, Gibbs energy: -2284.536252, 0 imaginary frequencies.
O         1.522377    1.665734   -0.320451
Sn        0.100717    0.375025    0.080996
O         1.491428   -1.328143   -0.310287
Cl        0.857539    0.171940    2.335489
Cl       -1.674806    2.028920    0.509024
Cl       -0.505232    0.081453   -2.240373
Cl       -1.548382   -1.485584    0.581374
H         1.708157   -1.902869    0.443851
H         1.285377   -1.897774   -1.071447
H         1.496832    1.957345   -1.239648
O        -3.672417    0.094273   -0.582686
H        -3.248880    0.960899   -0.313015
H        -4.561418    0.004614   -0.175737
H        -3.031823   -0.625582   -0.222740
45
C-...BDMA, SCF Done: -3133.99049081, Gibbs energy: -3133.724491, 0 imaginary frequencies.
O          3.658820   -1.829833    1.188541
Sn         3.881675   -0.279815   -0.023436
Cl         3.762455    1.224537    1.923250
Cl         6.309944   -0.294111   -0.090475
Cl         3.614007   -1.791666   -1.911794
Cl         3.706137    1.636119   -1.503415
H          3.716729   -1.539747    2.106150
C          0.415543   -0.123600   -0.043737
N          1.560591   -0.161276   -0.026489
C         -1.942073   -1.581118   -1.060495
Si        -1.517716   -0.055927   -0.085974
C         -1.788981    1.538360   -0.998064
C         -1.869913   -0.073707    1.738139
H         -2.840674    1.659410   -1.259954
H         -1.472088    2.395849   -0.401233
H         -1.206527    1.535090   -1.922563
H         -1.128530   -1.843344   -1.739825
H         -2.835117   -1.394506   -1.658691
H         -2.129180   -2.435185   -0.406726
H         -1.391581    0.779583    2.224347
H         -2.939202   -0.039623    1.941943
H         -1.463165   -0.985733    2.181731
C         -5.229684   -2.116337    1.850557
C         -6.054316   -1.470040    0.933249
C         -7.403798   -1.309137    1.218037
C         -5.749076   -2.597231    3.043331
C         -7.101120   -2.433999    3.327800
C         -7.925160   -1.791149    2.414580
C         -5.421979   -0.948804   -0.338795
O         -6.407723   -0.442935   -1.177372
C         -5.914679   -0.079581   -2.455614
H         -5.190724    0.736333   -2.386964
H         -6.769015    0.243860   -3.046821
H         -5.440282   -0.936893   -2.944165
O         -4.424090    0.015567   -0.066369
C         -4.900851    1.200219    0.554391
H         -5.430376    0.979579    1.485381
H         -4.030566    1.814143    0.782753
H         -5.564288    1.755583   -0.112762
H         -4.877511   -1.756639   -0.841159
H         -8.045636   -0.807597    0.506078
H         -4.175626   -2.240621    1.624418
H         -5.101666   -3.100736    3.750618
H         -7.508588   -2.809611    4.258308
H         -8.978241   -1.661179    2.631902
45
D2-...[PhCH(OMe)(OMeTMS)]+, SCF Done: -3133.97222210, Gibbs energy: -3133.702771, 0 imaginary frequencies.
O         4.413232   -1.350196   -0.200302
Sn        3.548268    0.425597   -0.426344
Cl        4.151598    0.994800    1.912726
Cl        5.577188    1.506259   -1.299673
Cl        2.815802   -0.248899   -2.665487
Cl        2.321078    2.538828   -0.622635
H         4.863125   -1.381644    0.651200
C         0.643086   -0.828101    0.685009
N         1.669827   -0.405498    0.347792
C        -2.270905   -2.156914   -0.598746
Si       -2.360199   -0.529893    0.271467
C        -1.589405    0.884720   -0.651069
C        -2.235046   -0.555550    2.123679
H        -2.331159    1.376677   -1.285569
H        -1.163085    1.627462    0.025101
H        -0.789074    0.514842   -1.293900
H        -1.223288   -2.461463   -0.629291
H        -2.627813   -2.078357   -1.628353
H        -2.833958   -2.939088   -0.085851
H        -1.585253    0.243153    2.484212
H        -3.217284   -0.437052    2.587505
H        -1.814929   -1.505849    2.456629
C        -5.586452   -2.251080    1.734629
C        -6.095364   -1.333532    0.820767
C        -7.335626   -0.745429    1.037325
C        -6.315701   -2.577119    2.868848
C        -7.555321   -1.987483    3.088511
C        -8.064323   -1.075458    2.172766
C        -5.258466   -0.977906   -0.372655
O        -5.970009   -0.307884   -1.310411
C        -5.268470   -0.091602   -2.534785
H        -4.446776    0.613441   -2.389906
H        -5.986522    0.326515   -3.235160
H        -4.881684   -1.037585   -2.920547
O        -4.125099   -0.090708    0.075833
C        -4.543642    1.176279    0.648403
H        -5.063003    0.992434    1.586410
H        -3.648014    1.767681    0.824786
H        -5.186452    1.681273   -0.068161
H        -4.730013   -1.840631   -0.779064
H        -7.728872   -0.035433    0.321513
H        -4.620371   -2.713714    1.557587
H        -5.919438   -3.292897    3.577793
H        -8.126223   -2.242605    3.972603
H        -9.030909   -0.617639    2.341571
45
D2-...[PhCH(OMe)]+...TMSOMe, SCF Done: -3133.96840347, Gibbs energy: -3133.704266, 0 imaginary frequencies.
C         -4.266410    0.676672   -0.661059
Si        -4.680987   -0.534804    0.685507
C         -4.557454    0.256949    2.369474
C         -6.390126   -1.240668    0.436184
O         -3.561391   -1.768434    0.580967
C         -0.870088    2.049050    1.202125
N          0.124187    1.783925    0.664453
H         -3.304689    1.162120   -0.483438
H         -4.234552    0.195170   -1.641538
H         -5.033341    1.455550   -0.696660
H         -3.540651    0.608823    2.562941
H         -5.227546    1.118642    2.433499
H         -4.836625   -0.438294    3.165333
H         -6.463896   -1.760851   -0.522084
H         -7.133935   -0.439140    0.441353
H         -6.659501   -1.943916    1.227654
Sn         1.992981    1.254436   -0.337127
Cl         4.121221    0.704600   -1.436603
O          1.354167   -0.645870   -0.412829
Cl         2.627441    3.603135   -0.151432
Cl         0.868209    1.674335   -2.469731
Cl         2.945649    0.787467    1.899147
C         -1.040721   -3.629812   -0.904461
C         -0.732172   -2.630328    0.027502
C         -0.175974   -2.983454    1.265120
C         -0.779436   -4.952786   -0.594763
C         -0.205244   -5.291489    0.626144
C          0.098662   -4.305966    1.558079
C         -1.011298   -1.219066   -0.106380
O         -1.377245   -0.540720   -1.101125
C         -1.442210   -1.028477   -2.455425
H         -0.538874   -1.590818   -2.682257
H         -1.502108   -0.136381   -3.068802
H         -2.339632   -1.632342   -2.572071
H         -0.959729   -0.621085    0.798183
H          0.041486   -2.207717    1.990848
H         -1.504373   -3.402934   -1.850390
H         -1.028183   -5.725838   -1.309832
H         -0.001824   -6.330552    0.853621
H          0.537558   -4.570142    2.511089
H          1.892570   -1.200184    0.164916
C         -3.538278   -2.783094    1.572497
H         -3.003010   -2.442962    2.463776
H         -3.028007   -3.659282    1.169000
H         -4.548798   -3.084889    1.866147
43
E, SCF Done: -3057.98369126, Gibbs energy: -3057.722309, 0 imaginary frequencies.
O        -1.039251   -1.409100    0.950820
Sn       -1.243333    0.895939    1.028967
C         0.109786   -2.307436    1.066891
N         0.758318    0.731953    0.090060
O         1.106433   -1.693677    1.778260
C         1.866418    0.550448   -0.131440
Si        3.748879    0.217713   -0.375179
Cl       -3.348530    0.617495    2.124115
Cl       -1.202977    3.276710    0.783747
Cl       -2.174563    0.616412   -1.163306
Cl       -0.072118    0.982628    3.099076
C        -2.247124   -2.170745    0.728414
H        -2.057874   -2.930776   -0.029221
H        -3.018473   -1.498925    0.369624
H        -2.552737   -2.633868    1.666208
H        -0.270884   -3.180143    1.609507
C         1.994722   -4.314404   -1.502577
C         1.508736   -3.821317   -0.301228
C         1.594353   -3.736762   -2.703288
C         0.620467   -2.747372   -0.288619
C         0.716564   -2.662836   -2.691920
C         0.228249   -2.167855   -1.486418
H         2.680950   -5.152050   -1.503084
H         1.808931   -4.279061    0.635377
H        -0.468936   -1.340221   -1.487582
H         0.402688   -2.206473   -3.622484
H         1.967667   -4.124887   -3.642811
C         1.114169   -2.011499    3.169143
H         1.418437   -3.051751    3.308144
H         0.131814   -1.850243    3.615310
H         1.836938   -1.351523    3.641939
C         3.815165   -0.961348   -1.796030
C         4.250457   -0.508445    1.252105
C         4.447786    1.896155   -0.717880
H         5.333982   -0.653884    1.260274
H         3.769477   -1.474658    1.411401
H         3.990473    0.155864    2.078574
H         5.528211    1.811754   -0.859808
H         4.264545    2.575544    0.116442
H         4.017206    2.326618   -1.623559
H         3.305082   -1.893107   -1.543902
H         4.859142   -1.193588   -2.022845
H         3.357081   -0.536151   -2.690677
43
F, SCF Done: -3057.93212981, Gibbs energy: -3057.674724, 0 imaginary frequencies.
O         -1.442036   -2.501770    0.814071
Sn        -0.960499    1.434781   -0.127003
C         -0.302106   -3.034531    0.714388
N          0.887182    0.642423   -0.487675
O          0.752217   -0.616850    1.401247
C          1.466119   -0.091127    0.361203
Si         3.387186   -0.199703    0.105179
Cl        -2.970006    0.821812    0.994744
Cl        -1.181726    3.574904   -1.133750
Cl        -1.860537    0.385003   -2.180310
Cl        -0.150747    2.500111    1.959911
C         -1.999361   -2.308825    2.144224
H         -1.616644   -3.081961    2.807140
H         -3.075683   -2.379844    2.030982
H         -1.707993   -1.314501    2.473491
H          0.177288   -3.404815    1.622026
C          2.294118   -3.965695   -1.714406
C          1.602932   -3.814063   -0.527521
C          1.732392   -3.493910   -2.896690
C          0.347992   -3.188300   -0.536650
C          0.484784   -2.867910   -2.907964
C         -0.215225   -2.712259   -1.731224
H          3.264304   -4.444048   -1.724151
H          2.014699   -4.170624    0.409610
H         -1.180063   -2.223771   -1.718363
H          0.069458   -2.503708   -3.838352
H          2.275362   -3.608816   -3.826929
C          1.467705   -1.078444    2.551098
H          1.996257   -2.007781    2.334134
H          0.719728   -1.255012    3.321666
H          2.166209   -0.317732    2.903016
C          3.631988   -0.254132   -1.738835
C          4.259068   -1.635956    0.924181
C          4.000461    1.405803    0.835039
H          5.287507   -1.649180    0.549765
H          3.811875   -2.603510    0.691511
H          4.304520   -1.522696    2.008266
H          5.076113    1.511258    0.670477
H          3.820962    1.446851    1.912250
H          3.496926    2.258114    0.373103
H          3.155298   -1.135883   -2.173611
H          4.698964   -0.295433   -1.972812
H          3.209081    0.631617   -2.214522
17
fac-[SnCl3(OH)(H2O)]+...H3O+...Cl-, SCF Done: -2361.02905070, Gibbs energy: -2360.974782, 0 imaginary frequencies.
O        -2.095642   -0.414907   -1.878638
Sn       -0.791822    0.296427   -0.228668
O        -2.102599   -0.705076    0.835434
O         0.002213   -1.724814   -0.397479
Cl        0.733087    0.798793   -1.986521
Cl       -1.895037    2.411393   -0.218016
Cl        0.793714    0.788179    1.549113
H        -2.581326   -0.162248    1.472696
H        -2.997599   -0.625607   -1.580539
O         3.456640    0.591906   -0.025358
H         3.306666   -0.506221   -0.290860
H         2.638233    0.892239    0.435918
H        -2.154154    0.089798   -2.707784
Cl        3.017331   -2.081695   -0.583986
H        -0.324100   -2.302699    0.313294
H         0.979262   -1.865275   -0.500506
H         3.572603    1.130495   -0.831281
33
[PhCH(OMe)]+...TMSCN, SCF Done: -887.393265326, Gibbs energy: -887.167201, 0 imaginary frequencies.
C       -2.655337   -2.630920   -0.969270
C       -2.269208   -1.753678    0.053630
C       -1.984171   -2.228084    1.344808
C       -2.763202   -3.982666   -0.700770
C       -2.488181   -4.448611    0.579870
C       -2.098470   -3.577604    1.599953
C       -2.191618   -0.373583   -0.279977
O       -1.843922    0.487080    0.572645
C       -1.762037    1.887892    0.199536
H       -2.394480    2.425394    0.900459
H       -2.099166    2.016328   -0.826019
H       -0.721993    2.177986    0.317727
H       -2.458073   -0.042402   -1.282933
H       -1.689348   -1.539107    2.125837
H       -2.864840   -2.237764   -1.957014
H       -3.060724   -4.671181   -1.480025
H       -2.575553   -5.507185    0.791914
H       -1.889339   -3.963207    2.588769
C        1.032973   -3.509659   -0.803758
Si       1.906233   -1.915770   -0.437098
C        1.914222   -1.477514    1.364470
C        3.564536   -1.779692   -1.254568
C        0.842347   -0.564036   -1.254053
N        0.196293    0.255999   -1.736449
H        2.390464   -0.510047    1.534199
H        0.895627   -1.437684    1.757921
H        2.464943   -2.235317    1.927608
H        0.826270   -3.616779   -1.870187
H        0.092653   -3.575861   -0.253178
H        1.663660   -4.346882   -0.492771
H        3.996970   -0.787648   -1.113063
H        4.247518   -2.514208   -0.820481
H        3.489862   -1.977638   -2.325580
38
[PhCH(OMe)]+...TMSOMe...CN-, SCF Done: -1002.67653613, Gibbs energy: -1002.417061, 0 imaginary frequencies.
C        -0.624998   -4.957535    0.285594
N         0.527925   -4.889524    0.430129
C         2.057600   -1.612522    1.214137
Si        2.090661   -0.959519   -0.525622
C         2.014243   -2.325729   -1.790813
C         3.579587    0.117889   -0.826783
H         1.045156   -2.830598   -1.771583
H         2.183829   -1.949771   -2.802543
H         2.783652   -3.074165   -1.582420
H         2.909035   -2.276264    1.386631
H         1.149732   -2.187775    1.410648
H         2.118819   -0.796849    1.939609
H         3.529648    0.589949   -1.811513
H         3.653868    0.907064   -0.074605
H         4.498005   -0.473833   -0.788548
C        -0.424931    2.420412    1.664695
C        -1.291423    1.645998    0.885423
C        -2.250236    2.247204    0.057913
C        -0.518444    3.799237    1.617760
C        -1.471605    4.394254    0.797932
C        -2.335930    3.623594    0.020592
C        -1.140857    0.227486    0.944723
O        -1.906907   -0.529203    0.286018
C        -1.646151   -1.961297    0.299719
H        -0.923824   -2.159572   -0.489178
H        -2.596101   -2.440560    0.089044
H        -1.262373   -2.247745    1.275709
O         0.706881   -0.028196   -0.649536
C         0.340359    0.621964   -1.855089
H         0.716882    1.647619   -1.868922
H         0.723804    0.092306   -2.732141
H        -0.749620    0.645065   -1.930901
H        -0.412800   -0.218578    1.620030
H        -2.911200    1.633830   -0.540938
H         0.311632    1.930516    2.290914
H         0.145390    4.411387    2.213308
H        -1.543396    5.474285    0.760751
H        -3.069803    4.104609   -0.612074
18
TMS(CN)H2O, SCF Done: -578.509592325, Gibbs energy: -578.402794, 0 imaginary frequencies.
C       1.179319    0.231277   -1.571522
Si      0.181197    0.413585    0.003329
C       1.055761    0.262660    1.654060
C      -0.218489    2.279263   -0.034499
O      -1.772452    0.240255   -0.086722
C      -0.146886   -1.634152    0.008352
N      -0.248622   -2.783600    0.019601
H       1.739333    1.143095   -1.789021
H       1.870858   -0.611992   -1.521251
H       0.501328    0.049901   -2.411353
H       1.746006   -0.582990    1.671480
H       1.600006    1.177730    1.896391
H       0.315976    0.097860    2.443854
H      -0.746462    2.590611   -0.940883
H       0.734269    2.815810   -0.013595
H      -0.795697    2.616758    0.832289
H      -2.256060   -0.583267    0.100169
H      -2.329587    1.021038    0.074637
18
TMSCN...H2O, SCF Done: -578.544676578, Gibbs energy: -578.440776, 0 imaginary frequencies.
C        1.955899    0.259169   -1.474632
Si       0.573554    0.516638   -0.263508
C        1.100092    0.291848    1.500431
C       -0.376620    2.079559   -0.570766
O       -2.543352    0.138165    1.653653
C       -0.644109   -0.900279   -0.622152
N       -1.382461   -1.755325   -0.836082
H        2.715298    1.033201   -1.338348
H        2.431447   -0.713007   -1.331354
H        1.591114    0.318136   -2.501945
H        1.556947   -0.688011    1.652040
H        1.840486    1.054929    1.754712
H        0.255111    0.395318    2.182860
H       -0.768513    2.106695   -1.589342
H        0.288370    2.937222   -0.440248
H       -1.207235    2.184518    0.128896
H       -2.138212   -0.736185    1.692031
H       -2.838020    0.221251    0.739070
18
TMSOH...HCN, SCF Done: -578.563912335, Gibbs energy: -578.460814, 0 imaginary frequencies.
C         1.126671   -0.019415   -1.050036
Si        0.212225    0.868683    0.304035
C         1.255936    1.044097    1.834862
C        -0.383926    2.540812   -0.259189
O        -1.100234   -0.120078    0.625658
C        -1.262635   -2.527227   -1.170203
N        -1.204889   -3.379923   -1.929245
H         2.025237    0.536846   -1.329305
H         1.438559   -1.017983   -0.733645
H         0.508044   -0.120342   -1.945570
H         1.600336    0.070856    2.192466
H         2.136180    1.659118    1.629537
H         0.696373    1.524311    2.641821
H        -1.026799    2.456616   -1.138454
H         0.462647    3.181465   -0.519973
H        -0.949263    3.042959    0.530291
H        -1.314547   -1.715204   -0.451397
H        -1.716778    0.161011    1.310818
11
trans-1, SCF Done: -2208.15180084, Gibbs energy: -2208.137909, 0 imaginary frequencies.
O        -7.418668    2.338745    0.653080
Sn       -5.763156    1.050746    0.003965
O        -4.111560   -0.235161   -0.656421
Cl       -4.171550    1.944719    1.540035
Cl       -6.568921   -0.449589    1.681621
Cl       -5.290061    2.803294   -1.544555
Cl       -7.024994   -0.110501   -1.661997
H        -7.742951    3.041735    0.062294
H        -8.172762    1.951877    1.132732
H        -3.352813   -0.386030   -0.064904
H        -4.316863   -1.063523   -1.125601
49
TS1, SCF Done: -3210.86208020, Gibbs energy: -3210.561435, 1 imaginary frequency.
C       -0.865403    1.567122    0.626585
C       -0.619512    1.190570   -0.693763
C       -0.785235    2.099810   -1.740017
C       -1.267218    2.862890    0.907070
C       -1.421222    3.772764   -0.132555
C       -1.186465    3.392025   -1.452061
C       -0.189253   -0.171596   -0.929373
O       -0.158213   -0.616170   -2.116908
C        0.079588   -2.026890   -2.341453
H        0.305225   -2.521557   -1.398653
H        0.911345   -2.098702   -3.036435
H       -0.826416   -2.429166   -2.786914
O        1.917046    0.187049   -0.547235
C        2.741183   -0.969995   -0.632774
H        2.772713   -1.283719   -1.675386
H        3.757794   -0.735972   -0.310963
H        2.352555   -1.784981   -0.015496
H       -0.131791   -0.871223   -0.100996
H       -0.593821    1.793656   -2.760418
H       -0.748293    0.838649    1.422113
H       -1.461990    3.159686    1.930019
H       -1.733083    4.787090    0.084040
H       -1.315295    4.108559   -2.252779
O        3.143947    1.427223    4.538163
Sn       1.771617   -0.054088    3.504720
O        2.105406    1.170624    1.948241
Cl       3.803065   -1.222161    2.891509
Cl       1.753279   -1.114230    5.668438
Cl      -0.058835    1.412284    4.179989
Cl       0.316127   -1.629638    2.388964
H        1.990282    0.556488    0.368881
H        3.797685    1.797156    3.920967
H        3.627070    1.084617    5.308183
H        1.519257    1.939148    1.982726
C       -4.524537    1.541478   -0.135534
Si      -4.444742    0.057790    0.977637
C       -3.720208    0.382744    2.655052
C       -6.042365   -0.881457    1.063537
C       -3.230747   -1.125216    0.112680
N       -2.512424   -1.841458   -0.429207
H       -3.574330   -0.551470    3.201625
H       -2.761596    0.900505    2.596324
H       -4.408490    1.008760    3.229384
H       -3.528275    1.860197   -0.447334
H       -5.002699    2.375889    0.383780
H       -5.108782    1.315976   -1.030129
H       -6.793969   -0.275141    1.575623
H       -6.416603   -1.117851    0.065824
H       -5.920660   -1.812770    1.620051
37
TS1', SCF Done: -2785.18964410, Gibbs energy: -2784.977393, 1 imaginary frequency.
C        -0.708870   -1.323867    0.859948
C        -0.965309   -0.516606    1.967984
C        -0.925666   -1.039177    3.260923
C        -0.409379   -2.664141    1.045678
C        -0.362650   -3.185457    2.333245
C        -0.619889   -2.376630    3.438045
C        -1.278654    0.875961    1.717549
O        -1.843753    1.561429    2.622814
C        -2.369097    2.868179    2.289589
H        -2.075017    3.144199    1.278368
H        -1.970874    3.566569    3.019785
H        -3.450327    2.801560    2.376001
O         0.759470    1.583352    1.887679
C         0.913510    2.978366    1.658919
H         0.427587    3.507087    2.478418
H         1.970774    3.249624    1.651472
H         0.464258    3.282485    0.709302
H        -1.248895    1.257803    0.703605
H        -1.122992   -0.399286    4.111646
H        -0.754235   -0.899900   -0.137764
H        -0.211883   -3.298008    0.191033
H        -0.124813   -4.231735    2.480340
H        -0.579370   -2.794057    4.435645
O         4.048386   -0.215231   -1.912580
Sn        1.947407    0.624152   -1.858569
O         2.129546    0.138401    0.081391
Cl        3.001832    2.737217   -1.311948
Cl        2.340697    0.977173   -4.209120
Cl        1.181305   -1.648143   -2.295745
Cl       -0.289480    1.541216   -1.780685
H         1.289048    1.079378    1.219712
H         4.478734   -0.146467   -1.043557
H         4.647888    0.173908   -2.571181
H         1.864899   -0.779737    0.232876
O        -3.661099    0.573793    0.448753
H        -3.676557    0.777264   -0.494271
H        -3.880213   -0.364225    0.504929
34
TS1'', SCF Done: -2708.74342145, Gibbs energy: -2708.546023, 1 imaginary frequency.
Sn       -2.534659    0.224594    2.361522
O        -1.920087    0.655627    0.515990
Cl       -2.115377   -2.086348    1.794139
Cl       -2.195361   -0.283257    4.669447
Cl       -2.330662    2.594461    2.872344
Cl       -4.891666    0.165350    2.181950
H        -0.552989   -0.330997   -0.077496
H        -1.918033    1.607530    0.351587
C         1.898320    1.985398    0.112630
C         2.232184    1.632925    1.418590
C         3.485931    1.094611    1.713270
C         2.822802    1.801867   -0.903498
C         4.067654    1.256889   -0.613651
C         4.399120    0.903265    0.691205
C         1.239754    1.845255    2.469863
O         0.274926    0.203919    2.468865
C         0.920280   -0.762538    3.320048
H         1.963755   -0.879638    3.023053
H         0.398140   -1.713249    3.217994
H         0.855337   -0.419901    4.348644
O         1.678325    1.906595    3.683915
C         0.739922    2.329918    4.697541
H        -0.116247    1.655981    4.709151
H         1.277967    2.282271    5.638785
H         0.423620    3.349702    4.485147
H         0.336420    2.400161    2.225228
H         3.740368    0.834137    2.732728
H         0.919093    2.401258   -0.098453
H         2.573586    2.080182   -1.919135
H         4.788162    1.109096   -1.408470
H         5.372119    0.482743    0.909354
O         0.329966   -0.732725    0.081269
H         0.355276   -0.154633    1.511895
H         0.187066   -1.688478    0.097566
49
TS1''', SCF Done: -3210.83390838, Gibbs energy: -3210.527904, 1 imaginary frequency.
C        4.421505    1.395887   -0.311007
N        5.046868    2.231155   -0.826487
C        2.276403    1.394952    1.975209
Si       2.159833   -0.158786    0.946878
C        3.519756   -1.365142    1.325532
C        1.596923   -0.057042   -0.820502
H        3.255551   -2.044611    2.135837
H        3.782008   -1.960313    0.450245
H        4.399656   -0.798222    1.630419
H        3.247947    1.408320    2.472145
H        1.508753    1.458030    2.751621
H        2.213206    2.288340    1.354780
H        0.983107   -0.928517   -1.071006
H        1.015808    0.855096   -0.992972
H        2.444160   -0.040252   -1.503483
C       -0.521048    2.945045    0.598086
C       -1.684838    2.504403   -0.020000
C       -2.144361    3.117119   -1.182763
C        0.196737    3.999300    0.051634
C       -0.256856    4.611086   -1.109787
C       -1.425686    4.172903   -1.723631
C       -2.394108    1.344170    0.580355
O       -3.681888    1.267690    0.253139
C       -4.441756    0.287713    0.975301
H       -4.108569   -0.718121    0.714324
H       -5.476470    0.422056    0.674243
H       -4.337041    0.454732    2.048230
O       -1.742279    0.009848   -0.012904
C       -1.794752   -0.162856   -1.459042
H       -1.152169    0.566242   -1.944786
H       -1.467896   -1.177404   -1.663875
H       -2.835574   -0.031898   -1.740281
H       -2.171018    1.180445    1.637629
H       -3.054747    2.772220   -1.656410
H       -0.187120    2.465266    1.511247
H        1.102792    4.344007    0.533405
H        0.298864    5.436577   -1.536532
H       -1.776522    4.655730   -2.626668
O        0.615260   -0.842023    1.634323
H       -0.859447   -0.195065    0.371286
H        0.341774   -0.283974    2.385924
Sn      -0.082715   -2.870773    2.256276
Cl      -1.108686   -4.954493    2.771786
Cl       1.373853   -3.740420    0.599136
Cl      -1.856619   -1.542618    3.183163
Cl       1.380434   -2.746142    4.115343
O       -1.412931   -2.724297    0.452326
H       -1.290904   -3.433721   -0.204566
H       -2.367899   -2.637014    0.629027
49
TS2, SCF Done: -3210.85541859, Gibbs energy: -3210.559732, 1 imaginary frequency.
C        0.649038   -2.567744    0.500757
C        0.357334   -1.211868    0.330730
C        0.147635   -0.677919   -0.941779
C        0.714783   -3.388515   -0.611053
C        0.500037   -2.857813   -1.880753
C        0.223119   -1.505472   -2.049902
C        0.261064   -0.310943    1.457381
O       -1.832229   -0.366462    1.858129
C       -2.139841   -1.630436    2.414074
H       -2.747242   -1.529913    3.316381
H       -2.664709   -2.268385    1.699324
H       -1.207536   -2.127130    2.697461
H        0.101695    0.747103    1.293573
H       -0.081462    0.376678   -1.046191
H        0.820598   -2.967156    1.492367
H        0.937629   -4.441059   -0.494492
H        0.553378   -3.505336   -2.747206
H        0.062892   -1.101766   -3.041199
O       -3.241909    1.245519    3.722439
Sn      -3.246368    1.031927    1.465789
Cl      -5.071572   -0.503712    1.915630
Cl      -1.468534    2.684431    1.560282
Cl      -3.236225    0.730490   -0.904796
Cl      -4.853364    2.860941    1.477885
H       -4.110699    1.406050    4.129476
H       -2.633111    1.926682    4.057019
C        5.842887    1.130588   -0.606442
Si       4.109401    0.537963   -0.896890
C        3.953999   -1.308732   -0.880264
C        3.282810    1.345500   -2.346570
C        3.139247    1.138115    0.626000
N        2.575493    1.511974    1.556014
H        4.598627   -1.738125   -1.651596
H        4.255635   -1.723383    0.083642
H        2.927800   -1.617373   -1.088435
H        6.262290    0.686441    0.298415
H        5.877056    2.217158   -0.508529
H        6.474018    0.844121   -1.451473
H        3.323512    2.433374   -2.264706
H        3.790830    1.053986   -3.269317
H        2.236997    1.040545   -2.422078
O        0.670260   -0.708283    2.594975
C        0.538559    0.188039    3.719509
H        1.466046    0.120024    4.280616
H       -0.299269   -0.170903    4.315406
H        0.365430    1.203607    3.371161
O       -6.986042    1.017925   -0.434384
H       -6.454969    1.753605   -0.105022
H       -6.577421    0.250826   -0.015808
46
TS2', SCF Done: -3134.37964029, Gibbs energy: -3134.094372, 1 imaginary frequency.
O         0.501329    3.935797   -0.414336
Sn       -1.420482    3.838556    0.696914
Cl        0.050261    3.759846    2.545673
Cl       -1.649813    6.188930    0.599368
Cl       -2.175551    3.356563   -1.488706
Cl       -3.429034    3.289006    1.819490
H         1.303215    4.262432    0.032000
H         0.490408    4.268173   -1.329829
C         5.397101   -0.670394    0.061547
N         5.799168   -1.746075    0.249528
C         2.424492    1.475852   -0.105643
Si        2.155125   -0.333045    0.088565
C         2.578001   -0.953929    1.778165
C         2.486034   -1.410554   -1.373764
H         1.782293   -0.722465    2.490599
H         2.766855   -2.028069    1.793351
H         3.484162   -0.446833    2.111923
H         3.493267    1.657979    0.025367
H         1.896488    2.014605    0.684655
H         2.131801    1.861229   -1.082213
H         2.506536   -2.466475   -1.096645
H         1.719343   -1.262997   -2.138557
H         3.452842   -1.155845   -1.806975
C        -1.541812   -0.685548   -2.215189
C        -1.798766    0.012985   -1.038951
C        -3.105834    0.199734   -0.611480
C        -2.589676   -1.217140   -2.949747
C        -3.898612   -1.044989   -2.514266
C        -4.154198   -0.334101   -1.349881
C        -0.619341    0.608741   -0.316311
O        -0.933684    1.423870    0.786663
C        -1.246020    0.735266    2.022940
H        -2.063423    0.032965    1.873200
H        -1.544609    1.492010    2.738805
H        -0.356030    0.226979    2.388491
O         0.299564   -0.439227    0.132093
C        -0.215737   -1.787043    0.401604
H        -0.165638   -2.370037   -0.513883
H         0.423407   -2.207741    1.173437
H        -1.235016   -1.717150    0.764515
H        -0.033706    1.223889   -0.997108
H        -3.321666    0.779256    0.276909
H        -0.520125   -0.807988   -2.559195
H        -2.385283   -1.758055   -3.864796
H        -4.718858   -1.457075   -3.088546
H        -5.172896   -0.185346   -1.015379
38
TS3, SCF Done: -1002.67422376, Gibbs energy: -1002.413649, 1 imaginary frequency.
C        1.321547   -3.886042   -2.968691
N        1.806907   -4.236577   -1.970493
C        1.556713   -2.243351    1.076432
Si       2.685583   -0.860211    0.578556
C        3.907377   -1.386586   -0.718678
C        3.515885   -0.061811    2.034832
H        3.414045   -1.560634   -1.678058
H        4.697000   -0.646810   -0.866085
H        4.381419   -2.323607   -0.413948
H        2.159346   -3.055532    1.492416
H        1.010032   -2.647944    0.221452
H        0.843015   -1.934178    1.843913
H        4.130256    0.787340    1.726051
H        2.779443    0.293740    2.759697
H        4.169184   -0.778625    2.538863
C       -0.730200    1.492910    1.752879
C       -0.689480    1.502103    0.358632
C       -0.974783    2.664977   -0.357723
C       -1.059120    2.651858    2.434375
C       -1.345650    3.811800    1.722089
C       -1.305777    3.819373    0.331184
C       -0.324439    0.267747   -0.313851
O       -0.435088    0.207209   -1.587665
C       -0.067703   -1.044057   -2.216869
H        1.011650   -1.039940   -2.360577
H       -0.582742   -1.070354   -3.171912
H       -0.374981   -1.874449   -1.583841
O        1.664322    0.309898   -0.124721
C        2.202770    1.523964   -0.646699
H        2.186921    2.302588    0.117350
H        3.227214    1.367826   -0.989803
H        1.601768    1.833520   -1.503307
H       -0.333439   -0.659121    0.251939
H       -0.940443    2.659346   -1.439646
H       -0.499442    0.578664    2.288823
H       -1.093722    2.654460    3.515808
H       -1.602889    4.718248    2.255928
H       -1.532509    4.726763   -0.213080
49
TS4, SCF Done: -3210.86002923, Gibbs energy: -3210.559041, 1 imaginary frequency.
O         6.822106   -0.469217    2.555634
Sn        5.520351    0.488140    0.980671
Cl        4.030118    0.824462    2.846022
Cl        6.728959    2.517155    1.465575
Cl        7.286179   -0.302743   -0.481759
Cl        4.125475    1.454983   -0.714956
H         6.704768   -0.108820    3.451025
H         7.773120   -0.450244    2.352875
C         1.040913   -1.209470    0.722841
N         2.181323   -1.392325    0.761220
C        -0.981446    0.291023   -1.267673
Si       -1.249793    0.300687    0.565098
C        -0.112424    1.398588    1.547125
C        -1.989901   -1.210721    1.353695
H        -0.551505    2.386329    1.703230
H         0.118494    0.963920    2.521440
H         0.829008    1.528908    1.010362
H        -0.062555   -0.246961   -1.498203
H        -0.874612    1.310009   -1.647969
H        -1.800000   -0.199337   -1.799167
H        -1.537728   -1.401579    2.328474
H        -3.068648   -1.106684    1.486658
H        -1.805076   -2.082772    0.724681
C        -5.059456   -0.127580   -0.620519
C        -4.972357    1.239686   -0.375303
C        -6.108759    1.961328   -0.034456
C        -6.282267   -0.773743   -0.519739
C        -7.421193   -0.052905   -0.176766
C        -7.333432    1.311792    0.062714
C        -3.622492    1.893266   -0.466791
O        -3.705668    3.245217   -0.365839
C        -2.492412    3.925691   -0.683355
H        -1.705135    3.669804    0.029913
H        -2.705610    4.989624   -0.622515
H        -2.171441    3.670207   -1.695962
O        -2.763803    1.386201    0.647043
C        -3.298164    1.639893    1.970788
H        -4.190361    1.035709    2.121114
H        -2.533718    1.364246    2.693353
H        -3.520450    2.700731    2.057244
H        -3.079374    1.575696   -1.356408
H        -6.036918    3.024710    0.151766
H        -4.169268   -0.686914   -0.892325
H        -6.348244   -1.836946   -0.712738
H        -8.376930   -0.556100   -0.098982
H        -8.219572    1.874857    0.327364
O         4.676016   -1.361568    0.812736
H         5.102754   -1.905735    0.137557
H         3.324289   -1.427616    0.780319
49
TS5, SCF Done: -3210.85592785, Gibbs energy: -3210.562657, 1 imaginary frequency.
O        -5.853935    2.516894    2.693448
Sn       -4.167827    1.355462    1.737315
Cl       -2.973837    2.012906    3.730182
Cl       -5.122368   -0.568315    2.844145
Cl       -5.771720    1.170345   -0.076902
Cl       -2.375980    0.146109    0.693445
H        -5.769523    2.634371    3.655013
H        -6.739680    2.155782    2.518247
C        -0.009420    3.999719    0.934971
N        -1.137899    3.743463    0.947695
C         1.271937    0.667022   -0.421044
Si        2.172360    0.755337    1.198084
C         1.017268    0.754859    2.652241
C         3.403380    2.143517    1.284445
H         0.452292   -0.178833    2.705427
H         1.552631    0.890001    3.594632
H         0.301822    1.575796    2.556671
H         0.580232    1.510254   -0.492363
H         0.686061   -0.252137   -0.499617
H         1.951608    0.724036   -1.274364
H         2.909315    3.103713    1.118653
H         3.884475    2.182182    2.264705
H         4.180453    2.024652    0.524634
C         5.099412   -0.104759   -1.346603
C         4.999033   -1.245154   -0.548611
C         6.137522   -1.826239    0.014561
C         6.342809    0.457025   -1.582269
C         7.476580   -0.118579   -1.019435
C         7.375705   -1.257099   -0.224519
C         3.678955   -1.798586   -0.315318
O         3.592386   -2.967243    0.197282
C         2.269956   -3.506309    0.417885
H         1.906144   -3.126296    1.371144
H         2.384633   -4.584743    0.450459
H         1.612847   -3.207889   -0.397424
O         3.056281   -0.704312    1.272768
C         3.891371   -0.967645    2.397488
H         4.757969   -0.303568    2.401643
H         3.323302   -0.840081    3.320918
H         4.229619   -2.003677    2.344031
H         2.830208   -1.414826   -0.873930
H         6.049014   -2.713238    0.628517
H         4.204400    0.331973   -1.775069
H         6.430161    1.339817   -2.201741
H         8.448933    0.321463   -1.202582
H         8.264976   -1.698826    0.205616
O        -3.600835    3.140240    0.956553
H        -4.041421    3.324871    0.116658
H        -2.214214    3.485240    0.946694
49
TS6, SCF Done: -3210.86056333, Gibbs energy: -3210.562707, 1 imaginary frequency.
O        -4.568102    1.544762    3.367183
Sn       -4.770281   -0.682585    3.371444
Cl       -4.256944   -0.422725    5.699112
Cl       -7.134920   -0.388932    3.792821
Cl       -5.110728   -0.342578    1.014903
Cl       -4.811042   -3.078289    3.329736
H        -4.768972    2.003118    4.201542
H        -5.021372    2.014121    2.645438
C        -1.581861   -0.764933    2.599082
N        -2.675955   -0.645032    2.964863
C        -0.141760   -0.270560   -0.208659
Si        0.397357   -1.652705    0.902303
C        -0.749778   -3.116526    0.978095
C         1.468699   -1.248321    2.366831
H        -0.434888   -3.906615    0.293016
H        -0.800315   -3.532408    1.985879
H        -1.757578   -2.807653    0.692891
H        -0.991871    0.243805    0.238618
H        -0.461773   -0.657092   -1.179766
H         0.649573    0.465100   -0.366183
H         1.152367   -1.811365    3.246185
H         2.518750   -1.473176    2.168656
H         1.386452   -0.186481    2.605007
C         3.932535   -0.368578   -0.304020
C         3.728898   -1.450131   -1.156119
C         4.813823   -2.109642   -1.718064
C         5.221280    0.047932   -0.007578
C         6.309226   -0.612755   -0.567765
C         6.104451   -1.687072   -1.422860
C         2.314527   -1.876795   -1.432663
O         2.249004   -2.846641   -2.381012
C         0.924174   -3.110727   -2.840518
H         0.295164   -3.477436   -2.025490
H         1.005794   -3.875934   -3.607902
H         0.486040   -2.204652   -3.265303
O         1.711869   -2.409405   -0.171924
C         2.353722   -3.606445    0.335773
H         3.403116   -3.395068    0.530858
H         1.854822   -3.879178    1.262782
H         2.242076   -4.402053   -0.396725
H         1.676555   -1.023841   -1.663205
H         4.649946   -2.946085   -2.384366
H         3.081811    0.150717    0.126015
H         5.377753    0.889171    0.655598
H         7.316264   -0.286927   -0.339049
H         6.950494   -2.199481   -1.863226
O        -7.719936   -2.882175    1.500413
H        -7.785244   -2.025365    1.939495
H        -6.826520   -3.176902    1.713628
45
TS6', SCF Done: -3133.97217299, Gibbs energy: -3133.701746, 1 imaginary frequency.
O        5.498553   -0.466528    0.004940
Sn       4.684174    1.325168   -0.273442
Cl       5.118724    1.873460    2.107030
Cl       6.801723    2.359200   -0.987400
Cl       4.086750    0.664117   -2.557183
Cl       3.525175    3.464281   -0.561522
H        5.921100   -0.494755    0.870462
C        1.671969    0.149592    0.611012
N        2.736712    0.535068    0.358664
C       -1.208073   -1.225289   -0.548912
Si      -1.265143    0.405996    0.317986
C       -0.567094    1.834544   -0.641335
C       -1.091353    0.397792    2.166784
H       -1.352166    2.339251   -1.209427
H       -0.088422    2.565431    0.012662
H        0.182947    1.475279   -1.348024
H       -0.165416   -1.539113   -0.612403
H       -1.597919   -1.145616   -1.566516
H       -1.761815   -2.001335   -0.016410
H       -0.455833    1.218725    2.502473
H       -2.062553    0.491267    2.658345
H       -0.631369   -0.535937    2.493415
C       -4.482533   -1.313024    1.874761
C       -5.014394   -0.423678    0.946053
C       -6.271172    0.131915    1.151020
C       -5.206339   -1.643819    3.011034
C       -6.463404   -1.087234    3.218550
C       -6.994514   -0.202861    2.288680
C       -4.185956   -0.063719   -0.253072
O       -4.908490    0.606497   -1.184198
C       -4.219275    0.822180   -2.415184
H       -3.395799    1.527015   -2.279062
H       -4.943629    1.240708   -3.108878
H       -3.836633   -0.123908   -2.804977
O       -3.052077    0.819316    0.187326
C       -3.466072    2.083269    0.768518
H       -3.998489    1.893277    1.698025
H       -2.567542    2.663937    0.964760
H       -4.095095    2.604345    0.051067
H       -3.664144   -0.926823   -0.666906
H       -6.680577    0.821848    0.424898
H       -3.503064   -1.750645    1.708152
H       -4.792775   -2.338614    3.730919
H       -7.030020   -1.346521    4.104183
H       -7.974086    0.230100    2.448001
43
TS6'', SCF Done: -3057.92071860, Gibbs energy: -3057.659830, 1 imaginary frequency.
O        -1.318751   -0.506629    0.959717
Sn       -1.205376    3.074804    0.271921
C        -0.054305   -0.826523    0.999384
N         0.733747    2.423694    0.055809
O         0.723731    0.668941    1.589067
C         1.398971    1.564860    0.645690
Si        3.301594    1.469643    0.290401
Cl       -3.379096    2.224821    0.689791
Cl       -1.270684    5.408521   -0.067873
Cl       -1.518565    2.615719   -2.110900
Cl       -0.854936    3.333445    2.687662
C        -1.985867   -0.413059    2.234751
H        -1.665674   -1.239168    2.870241
H        -3.049070   -0.479815    2.030693
H        -1.750335    0.546509    2.695382
H         0.273826   -1.415675    1.855618
C         2.173955   -2.468573   -1.507215
C         1.625275   -2.063291   -0.299129
C         1.670590   -1.961504   -2.698577
C         0.567758   -1.156965   -0.292064
C         0.625077   -1.042844   -2.688162
C         0.067517   -0.640689   -1.486187
H         2.987056   -3.182863   -1.518101
H         1.995253   -2.463992    0.637631
H        -0.757585    0.059905   -1.472418
H         0.239741   -0.646888   -3.619124
H         2.096411   -2.280680   -3.641720
C         1.366283    0.511398    2.876262
H         2.070265   -0.317858    2.849338
H         0.576073    0.319781    3.599419
H         1.871266    1.443090    3.125781
C         3.412479    1.156180   -1.538391
C         4.186274    0.142115    1.252079
C         3.919059    3.163264    0.755560
H         5.194716    0.055052    0.835709
H         3.708109   -0.834756    1.161063
H         4.284660    0.390593    2.309817
H         4.986818    3.246025    0.536826
H         3.774135    3.358073    1.820731
H         3.393821    3.934660    0.188681
H         3.125102    0.130375   -1.775615
H         4.443442    1.302028   -1.872123
H         2.768022    1.837602   -2.097136
49
TS7, SCF Done: -3210.85668177, Gibbs energy: -3210.561770, 1 imaginary frequency.
O         4.443599    3.141652    1.984481
Sn        4.751197    1.465571    0.526075
Cl        6.492124    2.944558   -0.287810
Cl        6.289880    0.506204    2.127954
Cl        2.870005    0.519729    1.686625
Cl        5.012336   -0.225756   -1.128990
H         5.236577    3.657079    2.212679
H         3.991838    2.902604    2.812289
C         2.655054    3.182950   -1.332801
N         3.388171    2.590452   -0.653227
C        -0.408497    1.704148    0.162912
Si       -0.394194    0.781725   -1.446126
C         1.165909   -0.187880   -1.716247
C        -0.796948    1.871639   -2.894909
H         1.056413   -0.892658   -2.544859
H         1.990286    0.485381   -1.962730
H         1.446142   -0.747876   -0.821574
H         0.342469    2.497686    0.125112
H        -0.161366    1.065250    1.013333
H        -1.380415    2.171333    0.340603
H        -0.815952    1.305354   -3.829122
H        -1.769431    2.352706   -2.763838
H        -0.042599    2.655913   -2.996983
C        -4.308832    0.622984    0.477135
C        -3.917644   -0.679240    0.163787
C        -4.835875   -1.598889   -0.347278
C        -5.623665    1.007156    0.279230
C        -6.539298    0.092719   -0.230647
C        -6.148376   -1.206275   -0.542032
C        -2.530946   -1.042194    0.380626
O        -2.205734   -2.276112    0.291423
C        -0.815007   -2.619770    0.474682
H        -0.330319   -2.567364   -0.499697
H        -0.798426   -3.635611    0.856398
H        -0.353661   -1.929174    1.179499
O        -1.673665   -0.339867   -1.314703
C        -2.092547   -1.088922   -2.452428
H        -2.821243   -0.519535   -3.030628
H        -1.238727   -1.344060   -3.083702
H        -2.548709   -2.020576   -2.111689
H        -1.885627   -0.371709    0.941042
H        -4.523246   -2.608228   -0.581996
H        -3.579582    1.321146    0.871928
H        -5.936438    2.014141    0.521859
H        -7.568128    0.393493   -0.385547
H        -6.869707   -1.910222   -0.935906
H         8.205410    1.159605   -0.454992
O         8.698524    0.343614   -0.304705
H         8.154522   -0.131184    0.334622
45
TS7', SCF Done: -3133.95930753, Gibbs energy: -3133.690336, 1 imaginary frequency.
C        -2.530730    2.046562   -0.403284
Si       -2.938321    0.839112    0.937721
C        -3.228771    1.700695    2.556557
C        -4.368808   -0.241555    0.456313
O        -1.623228   -0.270019    1.186642
C         0.417216    2.996750    1.900157
N         1.404344    2.841455    1.309396
H        -1.650692    2.648884   -0.176778
H        -2.398859    1.572378   -1.376235
H        -3.393202    2.717128   -0.478772
H        -2.316873    2.173662    2.927215
H        -3.974966    2.485958    2.406750
H        -3.607063    1.025562    3.326005
H        -4.150147   -0.788338   -0.464254
H        -5.253551    0.375670    0.278689
H        -4.616916   -0.964222    1.236682
Sn        3.268742    2.539849    0.203919
Cl        5.418562    2.324623   -0.986339
O         2.848094    0.601150    0.031849
Cl        3.671026    4.932352    0.533448
Cl        2.048141    3.003714   -1.866903
Cl        4.360902    2.058713    2.386125
C        -0.130464   -2.529221   -0.258384
C         0.495000   -1.561709    0.527668
C         1.516580   -1.929862    1.399612
C         0.290781   -3.847580   -0.190171
C         1.331652   -4.207041    0.658951
C         1.942976   -3.248922    1.456397
C         0.091239   -0.136261    0.556968
O        -0.025048    0.613954   -0.489756
C        -0.163131    0.083053   -1.812209
H         0.620851   -0.645591   -2.011686
H        -0.052219    0.937838   -2.472096
H        -1.149650   -0.361249   -1.942246
H         0.448170    0.430663    1.409962
H         1.973284   -1.178238    2.032636
H        -0.964107   -2.270638   -0.897100
H        -0.198453   -4.598312   -0.797292
H         1.657426   -5.238726    0.706383
H         2.742922   -3.529131    2.129566
H         3.466123    0.090648    0.567409
C        -1.678867   -1.051017    2.395454
H        -1.016955   -0.609337    3.142117
H        -1.374291   -2.071045    2.173545
H        -2.698081   -1.068072    2.778787
34
TS8, SCF Done: -2708.74308855, Gibbs energy: -2708.552369, 1 imaginary frequency.
C        -0.861654   -1.896471   -0.406410
C        -0.620684   -0.821463    0.447299
C        -0.595369   -0.997333    1.830987
C        -1.082812   -3.155628    0.127125
C        -1.054009   -3.334612    1.505535
C        -0.808796   -2.260003    2.356024
C        -0.455892    0.492392   -0.148462
O        -0.581420    1.519795    0.595424
C        -0.535212    2.807444   -0.053529
H        -1.212602    2.802338   -0.905431
H         0.489254    2.998472   -0.368371
H        -0.851812    3.529887    0.691641
H        -0.520595    0.609337   -1.224324
H        -0.411786   -0.152253    2.482466
H        -0.882048   -1.734675   -1.477804
H        -1.277075   -3.995521   -0.526916
H        -1.224008   -4.319640    1.922312
H        -0.788378   -2.410559    3.427546
O         3.596398    2.283174   -1.273935
Sn        2.791849    0.308244   -2.044181
O         1.624743    0.520717   -0.397316
Cl        1.119923    1.662817   -3.176190
Cl        4.390737    0.700184   -3.796915
Cl        4.460250   -0.729222   -0.623355
Cl        1.915805   -1.772682   -2.850662
H         2.956751    2.740446   -0.702113
H         3.875742    2.908457   -1.963866
H         1.969748    0.012063    0.351853
O        -3.066552    0.761827   -0.686423
C        -3.676115    0.334071    0.523958
H        -3.482395    0.293187   -1.419219
H        -3.590613   -0.747740    0.659819
H        -4.731256    0.616544    0.558819
H        -3.156495    0.832768    1.342055
31
TS9, SCF Done: -2669.46186905, Gibbs energy: -2669.295529, 1 imaginary frequency.
C       -2.179755    2.121664    0.097898
C       -1.834796    1.119843   -0.806204
C       -2.809504    0.495680   -1.585036
C       -3.506016    2.508350    0.220129
C       -4.477412    1.887386   -0.554184
C       -4.131450    0.882537   -1.454754
C       -0.430530    0.737233   -0.917515
O       -0.295158   -0.728732    0.314759
C       -0.467240   -0.380687    1.694153
H        0.203259    0.432832    1.977463
H       -0.279408   -1.258211    2.311078
H       -1.502287   -0.070351    1.817526
H        0.293000    1.307232   -0.338165
H       -2.525989   -0.284487   -2.280120
H       -1.407845    2.595281    0.693719
H       -3.781084    3.290298    0.915710
H       -5.513578    2.187233   -0.457573
H       -4.896643    0.404237   -2.052286
O       -0.034954    0.163158   -2.000236
H        0.927459   -0.169590   -1.879180
O        2.522583   -1.579079    1.400815
Sn       3.813132   -0.697894   -0.296404
O        2.079997   -0.994339   -1.324604
Cl       2.788931    1.338487    0.513845
Cl       5.555465   -0.541550    1.348436
Cl       4.317671   -3.026473   -0.724504
Cl       5.029773    0.250813   -2.112291
H        2.582705   -1.096107    2.244140
H        2.692546   -2.517791    1.595562
H        0.615994   -1.047404    0.157662
H        2.104253   -1.834621   -1.806268
37
TS10, SCF Done: -2785.18595784, Gibbs energy: -2784.972336, 1 imaginary frequency.
C        -0.981277    1.220934   -0.974430
C        -2.087209    1.079998   -0.137252
C        -3.368079    1.403738   -0.583853
C        -1.156298    1.685804   -2.267266
C        -2.431706    2.012528   -2.714013
C        -3.534194    1.871934   -1.876174
C        -1.849366    0.577090    1.207097
O        -2.844644    0.170405    1.894169
C        -2.582364   -0.348543    3.215925
H        -1.537496   -0.644438    3.298453
H        -3.243836   -1.198684    3.353314
H        -2.816057    0.438217    3.929678
O        -0.902156   -1.895781    0.323052
C        -0.595373   -2.775386    1.396645
H        -1.541833   -3.109332    1.820004
H        -0.040538   -3.650993    1.050027
H        -0.014782   -2.276097    2.177583
H        -0.853627    0.252639    1.483085
H        -4.219542    1.290688    0.075146
H         0.005155    0.962377   -0.604802
H        -0.304406    1.790619   -2.927121
H        -2.569929    2.377768   -3.724135
H        -4.522626    2.127171   -2.235431
O         2.319714    2.105726   -0.946933
Sn        2.770402    2.319248    1.271192
O         0.919335    3.103996    1.246605
Cl        1.720148    0.132836    1.511522
Cl        4.844999    1.285293    0.617186
Cl        3.630604    4.525843    0.688063
Cl        3.234690    2.543386    3.612273
H        -0.072958   -1.600764   -0.073207
H         3.093446    2.050557   -1.532791
H         1.744046    2.814637   -1.281000
H         0.955565    4.068188    1.191951
O        -1.375657    2.295243    2.227502
H        -0.490176    2.607404    1.877399
H        -2.022925    2.973960    1.984617
49
TS11, SCF Done: -3210.85336358, Gibbs energy: -3210.560892, 1 imaginary frequency.
O        -2.554177   -1.308646    1.160342
Sn       -0.928007    0.193972    1.492837
Cl       -2.483490    1.057728    3.106639
Cl        0.035584   -1.308462    3.124822
Cl        0.120524   -1.012760   -0.300974
Cl        0.673088    1.944762    1.667281
H        -3.286529   -1.333592    1.801430
H        -2.306806   -2.221869    0.935556
C        -2.926555    1.601790   -0.694302
N        -2.073909    1.235384   -0.002430
C        -5.341124   -0.975058   -0.902584
C        -5.420750    0.262156   -0.260671
C        -5.698250    0.346535    1.106906
C        -5.564355   -2.133960   -0.178672
C        -5.849865   -2.052317    1.179986
C        -5.913491   -0.816038    1.823723
C        -5.209793    1.448624   -1.058879
O        -5.576780    2.580126   -0.605325
C        -5.305336    3.745815   -1.412727
H        -4.265018    4.024066   -1.241181
H        -5.978706    4.520357   -1.061956
H        -5.479713    3.512511   -2.461220
H        -4.995872    1.354006   -2.119743
H        -5.737830    1.311998    1.594758
H        -5.110809   -1.015349   -1.960896
H        -5.515468   -3.097836   -0.667537
H        -6.021961   -2.958648    1.747616
H        -6.128149   -0.767191    2.883389
O         4.582614   -0.741050    1.507801
Si        5.034071    0.493474    0.494551
C         3.318363   -0.717753    2.146191
C         3.748300    0.699781   -0.841988
C         6.681434   -0.008147   -0.207762
C         5.181850    2.084309    1.459754
H         3.577400   -0.237531   -1.377871
H         4.071524    1.449279   -1.569640
H         2.793810    1.032333   -0.425141
H         5.525365    2.892780    0.808331
H         5.896246    1.987797    2.280917
H         4.220950    2.389516    1.881835
H         7.065342    0.766591   -0.876312
H         6.603770   -0.935771   -0.779519
H         7.415665   -0.159103    0.587151
H         3.225733   -1.611648    2.763104
H         2.504267   -0.710131    1.414002
H         3.209290    0.160492    2.791341
H         1.263599   -2.910408    1.664026
O         1.817197   -3.624370    1.321178
H         2.371578   -3.192453    0.661372
49
TS12, SCF Done: -3210.84217680, Gibbs energy: -3210.546844, 1 imaginary frequency.
C       2.493381    1.595618    1.333885
C       1.391333    0.823094    0.976187
C       1.398468   -0.556225    1.149436
C       3.608896    0.973422    1.869927
C       3.620026   -0.407549    2.046806
C       2.517805   -1.173444    1.686886
C       0.163376    1.434564    0.449840
O      -1.486016    0.530121    2.581256
C      -0.646918    0.875057    3.664538
H      -1.217906    1.236576    4.523622
H      -0.029155    0.031259    3.994415
H       0.024226    1.676325    3.342497
H      -0.705253    0.792439    0.347542
H       0.526509   -1.137120    0.871736
H       2.473312    2.669201    1.195119
H       4.472039    1.562370    2.152313
H       4.494071   -0.886839    2.470018
H       2.527058   -2.246551    1.830879
O      -4.207750    0.535378    2.293570
Sn     -2.659386   -1.077033    2.635570
Cl     -3.101499   -0.858646    5.010630
Cl     -2.488199   -1.069080    0.155868
Cl     -0.951160   -2.764041    2.910840
Cl     -4.536928   -2.567686    2.404831
H      -4.893010    0.335775    1.634138
H      -3.748371    1.345415    2.012541
C       0.068409    1.894599   -5.314909
Si      0.829464    0.526767   -4.328721
C       2.661026    0.365173   -4.530451
C      -0.094210   -1.076096   -4.388114
C       0.605151    1.086231   -2.499626
N       0.457877    1.400049   -1.407721
H       2.880006    0.017907   -5.543549
H       3.160187    1.324646   -4.384625
H       3.074500   -0.358098   -3.825476
H       0.589143    2.838785   -5.146449
H      -0.985622    2.025114   -5.063967
H       0.136969    1.652916   -6.378682
H      -1.154351   -0.926271   -4.175897
H      -0.003105   -1.510108   -5.387020
H       0.309409   -1.790427   -3.667919
O      -0.038926    2.682084    0.735965
C      -1.309912    3.219094    0.334330
H      -1.289679    3.399287   -0.741373
H      -1.433235    4.153459    0.872748
H      -2.102478    2.515607    0.590099
H       0.012943   -3.666062    0.589942
O      -0.172818   -3.419848   -0.323820
H      -0.900338   -2.787585   -0.242936
49
TS13, SCF Done: -3210.83898086, Gibbs energy: -3210.542989, 1 imaginary frequency.
C        -4.574147    0.178546   -2.408300
C        -4.917090   -0.195012   -1.111301
C        -5.108976   -1.535152   -0.779423
C        -4.426388   -0.795508   -3.383073
C        -4.619348   -2.132404   -3.056568
C        -4.961370   -2.502186   -1.758970
C        -5.073489    0.859064   -0.108391
O        -5.709633    0.561621    0.971494
C        -5.890701    1.622110    1.928441
H        -6.638745    1.273862    2.632912
H        -6.223433    2.525322    1.418897
H        -4.938730    1.791153    2.432449
H        -5.096134    1.891423   -0.447501
H        -5.370988   -1.812135    0.233652
H        -4.424261    1.225867   -2.643977
H        -4.161991   -0.514372   -4.394058
H        -4.502620   -2.893600   -3.817989
H        -5.110257   -3.545784   -1.514067
O         2.334838   -1.659663    0.552253
Sn        4.151722   -0.374370    0.962290
O         2.865829    1.137978    1.000766
Cl        3.625809   -0.861875    3.278477
Cl        5.420458   -2.433499    0.834688
Cl        4.190999   -0.288829   -1.503137
Cl        6.120955    0.989287    1.338957
H         2.133983   -2.328012    1.229208
H         2.349752   -2.105601   -0.311509
C        -0.010886   -0.284282    2.178894
Si       -0.167764    1.053239    0.907711
C         0.132603    2.760142    1.571430
C         0.339803    0.671602   -0.836251
C        -2.096389    1.086760    0.659538
N        -3.232462    1.084863    0.500399
H        -0.579348    2.962917    2.375170
H         1.139431    2.833644    1.982345
H         0.006858    3.524268    0.802467
H        -0.303811   -1.255357    1.776244
H        -0.654894   -0.055779    3.031567
H         1.018732   -0.339822    2.533647
H         0.010709    1.464925   -1.511454
H         1.420459    0.564028   -0.913904
H        -0.129580   -0.261916   -1.156936
C         3.156169    2.348637    0.334395
H         7.452393   -0.137088   -0.464066
O         7.578885   -0.438401   -1.372323
H         6.679892   -0.641034   -1.660103
H         2.300165    2.650243   -0.279340
H         4.021312    2.276506   -0.331426
H         3.358631    3.144261    1.058378
49
TS14, SCF Done: -3210.83891047, Gibbs energy: -3210.541227, 1 imaginary frequency.
C        -4.870272    1.467164   -0.509901
C        -4.802258    1.160084    0.852600
C        -5.965730    0.966386    1.607210
C        -6.105703    1.580382   -1.121523
C        -7.260330    1.386254   -0.372299
C        -7.193330    1.081177    0.987308
C        -3.498180    1.048768    1.429001
O        -3.349629    0.772437    2.648332
C        -2.009577    0.690021    3.187351
H        -1.927248    1.472900    3.937477
H        -1.280995    0.819320    2.388468
H        -1.923118   -0.292078    3.644904
H        -2.618888    1.204028    0.810453
H        -5.895816    0.726840    2.660507
H        -3.953212    1.609519   -1.069934
H        -6.172928    1.816750   -2.175039
H        -8.227937    1.471187   -0.851385
H        -8.103342    0.932623    1.553247
O         3.190041   -3.633061    0.966712
Sn        4.718166   -2.069913    0.563133
O         2.909854   -0.945254    0.403498
Cl        4.633343   -1.736266    2.936835
Cl        6.515865   -3.633363    0.808792
Cl        4.404136   -2.740924   -1.720982
Cl        5.932448   -0.076996    0.072983
H         3.149900   -4.026706    1.856626
H         3.074001   -4.338646    0.305399
C         0.979882   -1.790952    2.299468
Si        1.114585   -1.201903    0.537851
C         0.685737    0.584467    0.200716
C         0.816788   -2.420192   -0.839214
C        -1.613112   -1.508638    0.706653
N        -2.776655   -1.491754    0.671740
H        -0.388589    0.748616    0.149131
H         1.101394    1.225131    0.983901
H         1.119052    0.902219   -0.752877
H         0.564873   -2.799449    2.338973
H         0.307888   -1.137621    2.858366
H         1.947865   -1.787195    2.800329
H         0.088526   -2.011395   -1.541808
H         1.733664   -2.637766   -1.386746
H         0.405668   -3.352624   -0.449001
H         3.117312   -0.047046    0.098623
O        -2.657804    3.495654    1.819918
C        -1.296481    3.646223    1.435456
H        -2.810754    4.008132    2.622156
H        -1.064116    4.687468    1.199702
H        -1.145110    3.046013    0.538415
H        -0.616518    3.296748    2.216601
49
TS15, SCF Done: -3210.85975748, Gibbs energy: -3210.570041, 1 imaginary frequency.
O        -5.441721    2.442207   -1.649250
C         0.209366    3.466817    0.113189
N        -0.947671    3.482673    0.048961
Sn       -4.405673    1.617626    0.168629
Cl       -3.188634    0.903995    2.093666
O        -3.411667    3.438270   -0.053341
Cl       -5.865398   -0.260593   -0.124337
Cl       -6.047461    2.863446    1.418669
Cl       -2.786385    0.778598   -1.405025
H        -3.779817    4.141011    0.504103
H        -2.241483    3.461165   -0.008636
H        -5.854765    1.783533   -2.233472
H        -4.869009    3.003937   -2.199128
C         0.480800   -0.535358    0.447147
C         1.156510    0.345962    1.297203
C         1.032730    0.244032    2.688878
C        -0.304928   -1.535829    0.990987
C        -0.424308   -1.638223    2.372417
C         0.235057   -0.748480    3.220248
C         2.009926    1.318428    0.687719
O         2.757750    2.044213    1.395925
C         3.608845    3.023958    0.757706
H         3.398324    3.974195    1.241196
H         3.392934    3.068039   -0.307063
H         4.634489    2.715547    0.945254
H         2.014083    1.443800   -0.390750
H         1.559935    0.936481    3.332666
H         0.590195   -0.431862   -0.626342
H        -0.829271   -2.228062    0.345498
H        -1.043962   -2.417758    2.798552
H         0.123889   -0.839778    4.292600
O         3.916135   -0.137220   -0.246521
C         4.435652    0.402752   -1.452768
Si        4.349437   -1.680444    0.226031
H         4.455879   -0.342109   -2.254329
H         5.448406    0.784898   -1.301362
H         3.797292    1.226336   -1.777648
C         6.209715   -1.801299    0.199938
C         3.602103   -2.919663   -0.948032
C         3.675670   -1.920674    1.942069
H         6.607245   -1.670858   -0.809663
H         6.532648   -2.782319    0.558308
H         6.662124   -1.043127    0.844364
H         4.115302   -2.819773    2.382828
H         2.591139   -2.054573    1.933554
H         3.917971   -1.076947    2.592825
H         3.837081   -3.936645   -0.621832
H         3.981992   -2.804166   -1.965748
H         2.513641   -2.821022   -0.974362
33
TS16, SCF Done: -887.299619789, Gibbs energy: -887.074219, 1 imaginary frequency.
C         3.899814    0.547845   -0.709839
Si        2.933808    0.567835    0.861152
C         3.163175   -0.649605    2.228263
C         2.966401    2.266288    1.610849
O         0.942703    0.877682    0.347372
C         0.061024   -0.001214    0.745755
C         1.918268   -1.618460   -0.268859
N         1.826973   -2.648564   -0.795170
H         4.355907   -0.428695   -0.869827
H         3.276204    0.777379   -1.575596
H         0.363257   -0.476824    1.671759
H         4.675300    1.315382   -0.639240
H         3.663632   -1.546163    1.864210
H         3.767212   -0.172263    3.004608
H         2.220760   -0.952657    2.687400
H         2.791196    3.080067    0.906823
H         3.976526    2.396659    2.014414
H         2.265107    2.356208    2.442992
C        -1.198118   -0.322940    0.230108
C        -1.958915   -1.124207    1.121870
C        -1.735274    0.012567   -1.040817
C        -3.227127   -1.532574    0.780573
H        -1.533836   -1.400262    2.079081
C        -2.991893   -0.428065   -1.371941
H        -1.172684    0.573276   -1.768661
C        -3.739640   -1.184358   -0.464236
H        -3.812344   -2.128220    1.467212
H        -3.403879   -0.192809   -2.343553
H        -4.732489   -1.514738   -0.744100
C         0.737175    1.753204   -0.814399
H        -0.240711    2.213640   -0.710067
H         0.840424    1.148630   -1.712085
H         1.520805    2.499345   -0.749231
41
TS17, SCF Done: -3019.03675388, Gibbs energy: -3018.792751, 1 imaginary frequency.
C         4.522226    2.717916   -1.066210
Si        3.500346    3.319533    0.339872
C         3.904837    2.981257    2.101893
C         2.991368    5.083625    0.135849
O         1.379936    2.863713   -0.162603
C         0.610313    2.349223    0.743741
C         2.937067    0.715614    0.446785
N         2.743118   -0.424920    0.423613
H         5.203704    1.935709   -0.730358
H         3.913750    2.313791   -1.877060
H         1.017506    2.496585    1.739234
H         5.090133    3.565011   -1.460567
H         4.571158    2.123906    2.190313
H         4.387802    3.875543    2.506580
H         3.015688    2.789196    2.705468
H         2.633635    5.329984   -0.864491
H         3.892226    5.679248    0.323948
H         2.241648    5.377913    0.872642
C        -0.609054    1.672387    0.650748
C        -1.131155    1.336549    1.928729
C        -1.311823    1.272549   -0.517246
C        -2.314567    0.645281    2.039373
H        -0.585045    1.632996    2.816031
C        -2.487896    0.578438   -0.384274
H        -0.947201    1.484669   -1.508064
C        -2.989830    0.269130    0.883455
H        -2.710767    0.392957    3.013116
H        -3.028564    0.265664   -1.267004
H        -3.920802   -0.278854    0.963513
C         1.077917    2.847418   -1.595189
H         0.094500    3.286156   -1.736550
H         1.146247    1.818137   -1.941843
H         1.837316    3.470242   -2.055849
Sn        2.352545   -2.547546    0.318417
Cl        1.821613   -4.830867   -0.203978
Cl        4.553527   -2.746905   -0.627513
Cl        0.039736   -1.997600    0.687780
Cl        2.958671   -2.862316    2.598437
O         1.822215   -2.013778   -1.801020
H         2.418781   -2.370858   -2.481486
H         0.908017   -2.210385   -2.069644
31
TS18, SCF Done: -2686.44587759, Gibbs energy: -2686.285197, 1 imaginary frequency.
O        -3.480442   -0.250044   -0.167793
Sn       -3.466952    1.935594   -0.151084
Cl       -3.411147    1.703967   -2.559245
Cl       -5.883923    1.862517   -0.088713
Cl       -3.323033    1.666558    2.245157
Cl       -3.259438    4.321294   -0.143197
H        -3.615576   -0.640047   -1.047328
H        -4.162048   -0.642433    0.471232
C        -1.230836    1.676128   -0.200242
C         1.819780   -0.899646    1.098706
C         1.770117   -0.400460   -0.200417
C         1.664758   -1.258779   -1.294276
C         1.773692   -2.269010    1.306501
C         1.672836   -3.127624    0.218702
C         1.618395   -2.624826   -1.078583
C         1.841045    1.046015   -0.382911
O         2.148382    1.488189   -1.548770
C         2.253498    2.917513   -1.699134
H         1.246291    3.321643   -1.799299
H         2.825880    3.087682   -2.605140
H         2.757335    3.342294   -0.832278
H         2.065393    1.668512    0.478808
H         1.619880   -0.856624   -2.298225
H         1.894979   -0.214020    1.934770
H         1.816446   -2.665828    2.312216
H         1.636182   -4.197595    0.381162
H         1.538811   -3.302235   -1.918769
H        -4.963398   -1.309146    2.339809
O        -5.292254   -1.084555    1.458592
H        -5.866894   -0.313426    1.579075
N        -0.089040    1.553013   -0.236204
37
TS19, SCF Done: -2979.39117686, Gibbs energy: -2979.191996, 1 imaginary frequency.
O         6.831518   -0.051986   -2.339493
Sn        6.091940    1.643043   -1.061742
Cl        7.749559    0.799942    0.467024
Cl        7.713388    3.054682   -2.144303
Cl        4.543661    1.908379   -2.892587
Cl        5.156439    3.306511    0.371500
H         7.769427   -0.286506   -2.232397
H         6.652894    0.042153   -3.291067
C         3.930283   -0.556907    0.081511
N         4.766102    0.143349   -0.314492
C         1.341417   -1.719722   -1.425533
Si        1.186468   -1.136151    0.328653
C         1.248583    0.701062    0.623204
C         1.760616   -2.267832    1.677290
H         0.280258    1.086250    0.950971
H         1.981076    0.935193    1.396529
H         1.539454    1.231612   -0.286123
H         2.368637   -1.687720   -1.784374
H         0.729607   -1.091165   -2.079071
H         0.976148   -2.746368   -1.508203
H         2.253643   -1.704614    2.470900
H         0.920822   -2.813742    2.110673
H         2.476595   -2.991503    1.285785
C        -3.822058   -0.331723   -0.656574
C        -2.898383   -1.115975    0.044333
C        -3.323578   -2.180498    0.853212
C        -5.172343   -0.611844   -0.550182
C        -5.590418   -1.667142    0.252373
C        -4.671485   -2.450504    0.952974
C        -1.512570   -0.791248   -0.091585
O        -0.614434   -1.433768    0.493354
H        -2.594353   -2.774456    1.389254
H        -3.468018    0.485685   -1.273784
H        -5.897695   -0.014728   -1.086165
H        -6.647796   -1.886537    0.336530
H        -5.018234   -3.266742    1.572585
H        -1.239900    0.055317   -0.729296
37
TS20, SCF Done: -2979.39385779, Gibbs energy: -2979.193522, 1 imaginary frequency.
C       -0.087183    3.554499   -1.499229
Si      -0.942876    2.795234   -0.047801
C       -0.629404    3.673372    1.549557
C       -2.724723    2.415355   -0.349670
O       -0.208736    1.215375    0.084976
C        0.623450    0.837500    0.970164
C        2.516556    2.012364    0.501335
N        3.657670    2.087592    0.324436
H        0.983738    3.667482   -1.318878
H       -0.227155    2.945777   -2.394873
H        0.649302    1.350067    1.928198
H       -0.504360    4.546170   -1.692919
H        0.437707    3.826116    1.725994
H       -1.102975    4.657889    1.502146
H       -1.056638    3.140171    2.401696
H       -2.851462    1.801896   -1.243952
H       -3.282658    3.343939   -0.493274
H       -3.159959    1.885897    0.500475
C        1.232506   -0.477867    0.878546
C        1.984401   -0.927726    1.965399
C        1.068938   -1.274647   -0.256330
C        2.568657   -2.181176    1.921524
H        2.108639   -0.286556    2.830951
C        1.653444   -2.527931   -0.291479
H        0.488178   -0.911185   -1.094369
C        2.401243   -2.978194    0.793620
H        3.154043   -2.537066    2.759069
H        1.531828   -3.157402   -1.163228
H        2.860215   -3.958494    0.757280
Sn       5.746335    1.691629   -0.036031
Cl       8.131641    1.577028   -0.298424
O        5.995906    3.737318    0.841959
Cl       5.214170   -0.458154   -0.920750
Cl       5.879114    1.029722    2.273242
Cl       5.494091    2.948038   -2.070818
H        6.343609    4.413562    0.235135
H        6.502163    3.786776    1.671296
46
TS21, SCF Done: -3171.55806091, Gibbs energy: -3171.287703, 1 imaginary frequency.
C       0.574892   -0.308588    2.449764
C       0.285361    1.051930    2.713335
C       0.124370    1.506333    4.042682
C       0.718065   -1.186417    3.498045
C       0.566589   -0.720813    4.805492
C       0.265873    0.615860    5.079918
C       0.148158    1.912349    1.624959
C      -0.170843    3.300665    1.789211
O       2.342917    2.592568    1.110991
Si      3.356261    3.646210    1.915630
C       2.888022    3.677706    3.720315
C       5.108995    3.049009    1.704047
C       3.124365    5.333377    1.164762
H       0.260755    1.556800    0.609178
H      -0.109530    2.547083    4.232159
H       0.668621   -0.641897    1.421789
H       0.942155   -2.228232    3.313536
H       0.678540   -1.415144    5.629536
H       0.145968    0.944295    6.103087
O       5.003540   -1.261440   -1.164807
Sn      2.819888   -0.676967   -1.287993
O       3.274587    0.196051    0.463807
Cl      3.598202    1.348226   -2.361689
Cl      2.911392   -1.899713   -3.358327
Cl      2.329183   -2.716651   -0.047146
Cl      0.486231   -0.034534   -1.414041
H       2.725276    1.718361    0.839951
H       5.515790   -0.609006   -0.657376
H       5.455827   -1.396334   -2.014152
H       3.195124   -0.421734    1.202897
H       5.809798    3.746824    2.169987
H       5.369330    2.968322    0.645552
H       5.253936    2.069459    2.165887
H       2.087845    5.666435    1.259138
H       3.381587    5.325560    0.102603
H       3.761113    6.070103    1.661469
H       1.862953    4.029039    3.863454
H       3.548332    4.355509    4.269003
H       2.979138    2.686285    4.171942
N      -0.417557    4.410174    1.931091
O      -2.180882    1.579369    1.136724
C      -2.617364    0.327709    1.658082
H      -2.306808    1.578607    0.178271
H      -2.071372   -0.505857    1.210140
H      -3.686947    0.195251    1.482810
H      -2.437075    0.343868    2.732664
37
TS22, SCF Done: -2802.17073478, Gibbs energy: -2801.968813, 1 imaginary frequency.
O        4.833690    1.522155    3.196732
Sn       4.664941    0.836704    1.076145
Cl       5.325520    3.088063    0.590343
Cl       6.965733    0.107156    1.209652
Cl       3.910357   -1.195508    2.112602
Cl       4.292880    0.135172   -1.187785
H        5.413340    2.285817    3.363600
H        5.043321    0.834896    3.853114
C        1.526318    1.801212    1.239539
N        2.657020    1.549102    1.255623
C       -2.897651   -1.568220    1.529359
C       -2.349565   -1.386820    0.257989
C       -3.123107   -1.577279   -0.890613
C       -4.223969   -1.942206    1.653295
C       -4.994046   -2.132438    0.511197
C       -4.447167   -1.951970   -0.756874
C       -0.961523   -1.005742    0.173322
O       -0.400486   -0.955255   -0.965569
C        1.009861   -0.626025   -1.040377
H        1.088883    0.442737   -1.229200
H        1.403974   -1.192534   -1.878258
H        1.500831   -0.902366   -0.109129
O       -1.224209    1.126340    0.601720
C       -1.641008    1.789957   -0.584505
H       -1.857720    2.839366   -0.376143
H       -0.882570    1.730395   -1.369308
H       -2.554449    1.305534   -0.930547
H       -0.342095   -1.003264    1.066740
H       -2.685689   -1.436516   -1.870794
H       -2.279680   -1.409835    2.405341
H       -4.659063   -2.085194    2.633550
H       -6.031967   -2.426183    0.607835
H       -5.056866   -2.106678   -1.637319
H       -0.358723    1.491776    0.888140
H        6.444852   -2.188188    0.209787
O        6.064087   -2.733871   -0.488977
H        5.344064   -2.191549   -0.832007
31
TS23, SCF Done: -2686.43822691, Gibbs energy: -2686.281930, 1 imaginary frequency.
O        4.157882   -1.721006    1.052469
Sn       2.467823   -0.500448    0.174568
Cl       1.156221   -1.325550    2.062294
Cl       3.401274    1.249315    1.535030
Cl       3.970362    0.020469   -1.661190
Cl       0.605231    0.714263   -0.748857
H        3.940471   -2.667882    1.009264
H        4.398913   -1.514871    1.970844
C       -0.743244   -2.454464   -0.404852
C       -2.748124    0.052947    1.841378
C       -3.240475   -0.276698    0.581920
C       -3.444371    0.704608   -0.386356
C       -2.466274    1.377082    2.139411
C       -2.675972    2.360212    1.179635
C       -3.163863    2.025661   -0.079903
C       -3.544497   -1.686152    0.303919
O       -4.315219   -1.931198   -0.707033
C       -4.675645   -3.308798   -0.912130
H       -3.802758   -3.842494   -1.290307
H       -5.471049   -3.309740   -1.650306
H       -5.016093   -3.743456    0.027188
H       -3.591039   -2.366982    1.150901
H       -3.819903    0.432798   -1.364420
H       -2.590165   -0.726491    2.577986
H       -2.085847    1.642726    3.117138
H       -2.455454    3.394538    1.412891
H       -3.319862    2.796507   -0.823408
N       -1.862395   -2.341827   -0.219931
H        0.348395   -2.539297   -0.588579
O        2.061316   -2.271764   -0.684679
H        2.434409   -2.329947   -1.573705
18
TSHCN, SCF Done: -578.507978221, Gibbs energy: -578.400106, 1 imaginary frequency.
C         0.931327    0.093034   -1.563215
Si        0.030559    0.448025    0.024316
C         0.799012    0.129089    1.687934
C        -0.277232    2.309637   -0.012121
O        -1.784458    0.168181   -0.059772
C        -0.295395   -1.964972    0.037677
N        -0.178839   -3.117736    0.052620
H         1.472864    0.982878   -1.892276
H         1.629935   -0.736986   -1.458691
H         0.211998   -0.170747   -2.342928
H         1.521652   -0.686316    1.649983
H         1.292535    1.032638    2.053137
H         0.023174   -0.146248    2.407152
H        -0.791116    2.633644   -0.921569
H         0.689070    2.820612    0.016745
H        -0.851584    2.659435    0.851101
H        -2.138855   -0.720367    0.132124
H        -2.398739    0.889040    0.173273
10
6-, SCF Done: -2224.70741622, Gibbs energy: -2224.711988, 0 imaginary frequencies.
O        6.267057   -2.115107    1.964205
Sn       5.604235   -2.734987   -0.089397
Cl       7.871624   -2.133469   -0.647595
Cl       6.285268   -4.977083    0.484175
Cl       3.492161   -3.039316    1.031727
Cl       4.856409   -3.225177   -2.301709
H        7.218357   -2.212117    2.142126
H        5.779984   -2.515665    2.704639
C        4.823370    0.449836   -0.391662
N        5.105514   -0.670227   -0.269548
10
cis-[SnCl4(H2O)(CN)]-, SCF Done: -2224.71331337, Gibbs energy: -2224.717340, 0 imaginary frequencies.
O        6.272865   -2.124156    1.974509
Sn       5.601888   -2.740272   -0.097597
Cl       7.886146   -2.144710   -0.653363
Cl       6.287995   -4.974131    0.491818
Cl       3.483417   -3.059750    1.037477
Cl       4.861746   -3.273951   -2.310533
H        7.223565   -2.229616    2.150113
H        5.786566   -2.531308    2.711694
N        4.814078    0.509061   -0.390745
C        5.085714   -0.604480   -0.286413
10
TSI, SCF Done: -2224.68325132, Gibbs energy: -2224.687949, 1 imaginary frequency.
O        1.807477   -0.425059   -0.695167
Sn       0.125967   -0.354582    0.817768
Cl      -1.320177   -0.539356   -1.082555
Cl       0.564056   -2.725368    0.873336
Cl       1.829000    0.158183    2.404073
Cl      -1.654068   -0.408996    2.419375
H        1.833216    0.393936   -1.221328
H        1.774514   -1.184949   -1.300067
C       -0.165528    2.089910    0.590168
N        0.690602    1.981301   -0.193293
57
1Al...BDMA...TMSCN, SCF Done: -1703.52218610, Gibbs energy: -1703.117975, 0 imaginary frequencies.
C       -0.719480   -0.240262   -0.626032
C       -0.176144    0.666247    0.275049
C       -0.024412    0.306358    1.614608
C       -1.100795   -1.510556   -0.200063
C       -0.937761   -1.873579    1.129644
C       -0.397259   -0.963067    2.039023
C        0.195389    2.056469   -0.179589
O       -0.580232    3.035636    0.435674
C       -1.829495    3.231333   -0.214273
H       -1.680639    3.668575   -1.205927
H       -2.405870    3.914729    0.404896
H       -2.378723    2.290621   -0.311513
O        1.537996    2.308431    0.193229
C        2.098150    3.507269   -0.362723
H        1.638274    4.378097    0.098925
H        3.163494    3.487611   -0.142421
H        1.938146    3.518703   -1.441945
H        0.113587    2.139055   -1.271830
H        0.376228    1.019606    2.326223
H       -0.846684    0.047005   -1.664390
H       -1.522453   -2.213089   -0.908158
H       -1.231987   -2.860359    1.464189
H       -0.276757   -1.240952    3.078272
O        4.621894   -1.653481    1.216019
Al       3.689243   -0.802977   -0.185869
O        3.172555    0.599180    0.879707
O        5.253949    0.127830   -0.674013
O        4.220784   -2.219263   -1.321375
O        2.149692   -1.772831    0.270672
O        2.791994   -0.035968   -1.662857
H        2.450075    1.313165    0.605269
H        5.553255   -1.494237    1.457335
H        4.213894   -2.237845    1.881665
H        3.385568    0.669878    1.825384
C       -6.639883   -0.102340   -0.369919
Si      -4.908459   -0.764866   -0.455659
C       -4.790627   -2.564813   -0.023560
C       -4.062345   -0.328722   -2.050351
C       -3.985737    0.154811    0.927616
N       -3.481520    0.733561    1.784010
H       -3.751328   -2.897463    0.013093
H       -5.254828   -2.765714    0.943860
H       -5.311303   -3.155914   -0.781364
H       -7.085487   -0.278483    0.610827
H       -7.257605   -0.600171   -1.121717
H       -6.658332    0.970586   -0.571026
H       -4.714492   -0.607503   -2.882682
H       -3.868664    0.743536   -2.121118
H       -3.120833   -0.865736   -2.167823
H        4.009685   -2.292026   -2.270625
H        4.736730   -2.998622   -1.042861
H        5.506318    0.993332   -0.303061
H        5.958066   -0.190621   -1.268759
H        1.865821   -0.212839   -1.915109
H        3.143077    0.686684   -2.216444
H        1.872381   -2.624304   -0.113677
H        1.443641   -1.444551    0.866946
57
5Al...BDMA...H2O, SCF Done: -1703.51630911, Gibbs energy: -1703.110977, 0 imaginary frequencies.
C         2.383277    3.499333   -0.835241
Si        0.682022    2.944567   -0.335247
C         0.272400    3.376593    1.415197
C        -0.630068    3.298524   -1.579530
O        -1.488013    0.800565    0.834891
C         1.035573    1.035737   -0.314393
H         2.413493    4.591288   -0.871773
H         3.128443    3.164822   -0.109562
H         2.654520    3.117203   -1.821168
H         0.919548    2.851412    2.121126
H         0.432694    4.449878    1.550306
H        -0.767920    3.148560    1.643524
H        -0.411375    2.830714   -2.540415
H        -0.665910    4.381742   -1.728149
H        -1.602124    2.953844   -1.230498
Al        2.605001   -1.589400   -0.184923
O         3.758006   -3.086994   -0.142748
O         1.126460   -2.706634    0.194534
O         4.061444   -0.495576   -0.711514
O         2.324000   -2.008098   -2.014746
O         2.986127   -1.313252    1.606594
C        -4.335536    0.409417   -0.096963
C        -3.350368   -0.554266    0.106624
C        -3.709394   -1.839261    0.487655
C        -5.670806    0.084082    0.083043
C        -6.029070   -1.205400    0.468440
C        -5.049474   -2.167118    0.669843
C        -1.894733   -0.184027   -0.077108
O        -1.636707    0.379090   -1.326761
C        -1.638329   -0.571455   -2.374253
H        -0.903229   -1.362103   -2.180755
H        -1.368401   -0.042022   -3.285714
H        -2.623806   -1.028556   -2.503192
H        -1.280095   -1.090333    0.055402
H        -2.937561   -2.586306    0.641088
H        -4.050163    1.411384   -0.396858
H        -6.436271    0.833854   -0.074526
H        -7.073004   -1.456803    0.609228
H        -5.325920   -3.170999    0.967196
H         0.323141   -2.379880    0.642503
C        -1.227737    0.273088    2.123347
H        -0.394706   -0.441049    2.087091
H        -2.107648   -0.230005    2.534584
H        -0.962613    1.106882    2.769466
N         1.471676   -0.025473   -0.276387
H         1.194698   -3.669448    0.338854
O         3.641693    0.933966    2.473310
H         3.070606    1.699412    2.307973
H         4.559260    1.239140    2.411242
H         4.288812   -3.354743    0.629802
H         3.963408   -3.666363   -0.899046
H         3.269368   -0.384629    1.964676
H         2.576611   -1.825498    2.323867
H         2.808273   -1.582701   -2.745819
H         1.475173   -2.345334   -2.354266
H         3.999449    0.455450   -0.918386
H         4.999699   -0.758267   -0.674066
57
6-Al...[PhCH(OMe)O(Me)TMS]+...H2O, SCF Done: -1703.51808614, Gibbs energy: -1703.111686, 0 imaginary frequencies.
O         4.710196   -2.728214    0.983957
Al        4.511431   -1.074302    1.788850
O         5.532832   -1.652016    3.300075
O         6.194610   -0.531840    1.070028
O         3.780300   -0.344798    0.173160
O         4.387431    0.649909    2.576650
H         5.507801   -3.080644    0.433265
H         4.040580   -3.420871    1.106319
C         1.801728   -1.811624    2.967852
N         2.838778   -1.523035    2.528598
C         0.074539   -0.749068   -0.212599
Si       -0.611119    0.348346    1.103806
C         0.644994    1.462033    1.880405
C        -1.733866   -0.506141    2.291048
H         0.184899    2.355896    2.307778
H         1.139455    0.928043    2.695493
H         1.398944    1.776410    1.154389
H         0.702429   -1.496520    0.282707
H         0.693169   -0.208030   -0.931986
H        -0.709867   -1.284847   -0.751361
H        -2.135802    0.176009    3.042052
H        -2.566349   -0.980793    1.766090
H        -1.174113   -1.286897    2.811835
C        -3.681308   -0.047341   -1.483889
C        -3.283949    1.279353   -1.620462
C        -4.187334    2.240650   -2.054913
C        -4.985930   -0.412697   -1.777316
C        -5.892787    0.547748   -2.212059
C        -5.492914    1.869584   -2.352887
C        -1.873906    1.638434   -1.259339
O        -1.575300    2.918199   -1.567525
C        -0.217428    3.288790   -1.328334
H        -0.040779    3.412650   -0.257684
H        -0.061360    4.239202   -1.831488
H         0.462788    2.537458   -1.737385
O        -1.719134    1.466091    0.246690
C        -2.631215    2.274221    1.045884
H        -3.575943    1.744855    1.143239
H        -2.169425    2.428872    2.017679
H        -2.758837    3.230156    0.544956
H        -1.145002    0.922492   -1.641131
H        -3.871831    3.269918   -2.162512
H        -2.969434   -0.793828   -1.147464
H        -5.294710   -1.444783   -1.671461
H        -6.911560    0.263728   -2.444651
H        -6.197882    2.616358   -2.695646
H         6.821343   -3.260326   -1.224505
O         6.622891   -3.629418   -0.352940
H         7.470041   -3.797096    0.085771
H         5.623256   -2.603799    3.488665
H         5.490948   -1.179315    4.151030
H         6.323500   -0.127633    0.194317
H         7.056197   -0.671668    1.500156
H         4.997561    1.397401    2.448036
H         3.600665    0.945507    3.070693
H         3.443165   -0.943326   -0.518335
H         3.197840    0.436218    0.204807
57
6-Al...[PhCH(OMe)]+...MeOTMS...H2O, SCF Done: -1703.52102662, Gibbs energy: -1703.121205, 0 imaginary frequencies.
O        1.494498    1.325936    0.417569
Al       0.314612   -0.150733    0.713765
O        1.310394   -0.564778    2.281557
O       -0.668345    1.074798    1.810388
O       -0.690709    0.329489   -0.743614
O       -1.010798   -1.426140    1.248965
H        2.339228    1.434577    0.891456
H        1.569630    1.743986   -0.459422
C        2.062006   -2.121891   -0.823821
N        1.372942   -1.389526   -0.242174
C        4.275890    1.048199   -1.721357
C        4.652317    0.206481   -0.667927
C        4.876967    0.714812    0.621672
C        4.131472    2.405810   -1.489864
C        4.368309    2.911641   -0.216348
C        4.737672    2.070742    0.838683
C        4.791054   -1.182036   -0.962832
O        5.121356   -2.001435   -0.066716
C        5.218033   -3.418192   -0.373992
H        4.494410   -3.916848    0.265071
H        6.231123   -3.716353   -0.118701
H        5.002946   -3.580819   -1.426853
H        4.637565   -1.543965   -1.978899
H        5.164308    0.050455    1.426414
H        4.103830    0.627752   -2.705194
H        3.844163    3.067956   -2.295172
H        4.263915    3.974219   -0.034933
H        4.916396    2.485396    1.821850
O       -4.678701    0.822140    0.296185
Si      -5.464603   -0.350934   -0.627076
C       -4.578870    0.692607    1.713175
C       -4.396534   -1.876659   -0.645643
C       -5.590863    0.398254   -2.318611
C       -7.119876   -0.691271    0.144837
H       -3.413027   -1.650100   -1.069669
H       -4.851355   -2.655935   -1.262860
H       -4.260743   -2.288250    0.357894
H       -7.699146   -1.365236   -0.491598
H       -7.695212    0.229557    0.267265
H       -7.017791   -1.166048    1.123412
H       -6.085501   -0.295696   -3.002798
H       -4.601107    0.617197   -2.726680
H       -6.167530    1.325609   -2.302707
H       -3.960310    1.508863    2.088223
H       -4.124661   -0.262090    1.992315
H       -5.565828    0.768698    2.172569
H       -2.464294    2.805118   -0.623668
O       -2.581739    1.864983   -0.809349
H       -3.418649    1.534047   -0.367607
H       -0.796119   -2.172490    1.836988
H       -1.674601   -1.729237    0.601720
H       -0.548596   -0.086881   -1.607967
H       -1.507747    1.027701   -0.771457
H       -0.491335    2.030791    1.849861
H       -1.538067    0.886718    2.204978
H        2.020214   -1.230597    2.297736
H        1.164699   -0.209719    3.176048
57
8Al...TMSOMe...H2O, SCF Done: -1703.53800583, Gibbs energy: -1703.132419, 0 imaginary frequencies.
O         0.916306    2.840823   -0.945250
Al       -0.189749    1.622171   -0.009469
O         0.604671    2.071323    1.586459
O        -1.470822    2.998852    0.103822
O        -0.946006    1.086139   -1.655533
O        -1.414627    0.494757    0.889432
H         1.666817    3.296134   -0.520687
H         1.062839    2.822618   -1.908961
C         1.952715   -0.591636   -0.095400
N         1.116606    0.177452   -0.195502
C         5.225454   -2.058768   -0.901835
C         4.344418   -1.078115   -0.459473
C         4.670497    0.268187   -0.580702
C         6.439399   -1.689369   -1.461859
C         6.768913   -0.344848   -1.582240
C         5.885645    0.632988   -1.142892
C         3.069660   -1.521686    0.213329
O         3.212174   -1.506944    1.617044
C         2.252369   -2.329880    2.298768
H         1.236507   -1.955786    2.142676
H         2.502507   -2.280080    3.355445
H         2.329087   -3.357189    1.941543
H         2.769740   -2.512985   -0.141178
H         3.983112    1.035963   -0.239603
H         4.959166   -3.104786   -0.806063
H         7.126196   -2.450781   -1.808622
H         7.715329   -0.057729   -2.023041
H         6.140773    1.680472   -1.239191
O        -5.898387    0.421664   -0.377034
Si       -5.583594   -1.208274   -0.323332
C        -4.878879    1.376824   -0.173189
C        -4.244798   -1.626702   -1.555987
C        -7.181936   -2.046616   -0.762381
C        -5.023230   -1.690714    1.390557
H        -4.520397   -1.309462   -2.564845
H        -4.075257   -2.706514   -1.577970
H        -3.293457   -1.152113   -1.300361
H        -4.861821   -2.770807    1.443886
H        -5.773993   -1.426366    2.139206
H        -4.084120   -1.204812    1.668504
H        -7.058444   -3.132446   -0.751317
H        -7.515951   -1.756423   -1.761210
H        -7.971440   -1.790535   -0.052283
H        -5.301888    2.373650   -0.303388
H        -4.068734    1.251886   -0.901622
H        -4.465228    1.310686    0.839583
H         3.253247    1.557612    2.961917
O         2.523669    0.973483    2.704719
H         2.917245    0.145796    2.361880
H        -1.710058    1.509861   -2.089560
H        -0.645651    0.329324   -2.193364
H        -1.348391    3.907982   -0.226372
H        -2.326023    2.933584    0.568609
H        -2.071559   -0.086817    0.462892
H        -1.345228    0.263069    1.833817
H         0.267234    2.782240    2.157373
H         1.431450    1.601455    2.041120
57
1Al...PhCH(OMe)(CN)...TMSOMe, SCF Done: -1703.53669050, Gibbs energy: -1703.133440, 0 imaginary frequencies.
O        -6.042154   -0.509927    0.664398
Al       -4.279962   -0.403751    0.005353
O        -3.630631   -0.356611    1.775443
O        -4.199966   -2.288252    0.051420
O        -4.937753   -0.472700   -1.755064
O        -2.512772   -0.397584   -0.632798
H        -6.293300   -0.462792    1.606113
H        -6.848654   -0.589417    0.121308
N        -2.066707    2.713732    0.064188
C         0.216831   -0.210049    1.113416
C         0.502145    0.637995    0.047123
C         0.736202    0.118090   -1.218973
C         0.161228   -1.584791    0.909849
C         0.403266   -2.108614   -0.356442
C         0.693483   -1.257520   -1.415954
C         0.479124    2.148652    0.268841
O         1.203113    2.884464   -0.666047
C         2.609135    2.775030   -0.448649
H         2.878760    3.225598    0.510897
H         3.090587    3.318901   -1.257737
H         2.925362    1.729644   -0.464219
H         0.795486    2.369874    1.296757
H         0.956115    0.785502   -2.043491
H         0.036160    0.206234    2.098730
H        -0.063994   -2.242899    1.739502
H         0.366557   -3.178683   -0.515867
H         0.881453   -1.664727   -2.401349
C        -0.939468    2.545398    0.154579
H        -3.550962    2.050331   -0.049538
O        -4.363228    1.447562   -0.043827
H        -5.159633    1.960314    0.181907
C         5.708986    0.781807   -0.806118
Si        4.923922   -0.761839   -0.103970
C         4.414921   -1.914133   -1.471374
C         6.103779   -1.580228    1.087279
O         3.524927   -0.364584    0.697569
H         3.897828   -2.793561   -1.080343
H         3.752589   -1.411429   -2.180244
H         5.293216   -2.258338   -2.024149
H         5.093152    1.209993   -1.600706
H         6.688287    0.547561   -1.232735
H         5.859447    1.547587   -0.040535
H         7.022789   -1.876734    0.575007
H         6.381107   -0.901285    1.898094
H         5.663732   -2.475839    1.532869
C         3.556370    0.409031    1.880372
H         3.779244   -0.216903    2.749568
H         2.576647    0.867897    2.028959
H         4.303140    1.209182    1.829541
H        -4.913531   -2.878412    0.358664
H        -3.449855   -2.825190   -0.266848
H        -5.100315   -1.280910   -2.276643
H        -5.127994    0.312332   -2.302401
H        -3.358261   -1.129387    2.305501
H        -3.460249    0.459235    2.283375
H        -1.713624   -0.468276   -0.069144
H        -2.238037   -0.329966   -1.566634
